# Supplementary material for: Interactions between genetic predisposition to obesity, insulin resistance and type 2 diabetes risk, and food or beverage intake for incident type 2 diabetes: European Prospective Investigation into Cancer and Nutrition (EPIC) InterAct case–cohort study
Source: Am J Clin Nutr. 2026 Jan 16;123(3):101198. doi: 10.1016/j.ajcnut.2026.101198 (PMC12975352; doi:10.1016/j.ajcnut.2026.101198)
Supplement: multimedia component 2 [file mmc2.xlsx]

## Sheet: GWASCatalog
Supplemental Table 6. Genetic association results of the single nucleotide polymorphisms (SNPs) identified to have a potential interaction with one or more of fifteen food groups for incident type 2 diabetes in EPIC-InterAct case-cohort study.1
SNPs	Food group2	BMI adj2	-log10p	Database4	Traits associated with SNP5	Pubmed ID
rs4929949	Root vegetables		4.48762					1. Multiplicative SNP-food interactions with p<0.05 and those with association results are presented (141 SNPs). The interactions between 247 SNPs and 15 food groups were tested individually for incident type 2 diabetes (n=21,437; ncases=9,542). Cox proportional hazard regression was modelled to test a cross-product term of each SNP and each food variable. Prentice-weighting was applied to model …
rs4929949	Root vegetables	x	2.272					2. Food group identieid to have a crude p-value less than 0.05 in the interaction analyses.
rs4929949				GWAS	Body mass index	20935630		3. “x” indicated that BMI was included as a covariate in the regression model.
rs4929949				GAD	obesity|asthma	20816195		4. GWAS stands for the Catalogue of Published Genome-Wide Association Studies; and GAD, the Genetic Association Database.
rs4929949				GAD	Type 2 diabetes	20571754		5. Text available in GWAS or GAD is presented.
rs4929949				GAD	Body mass index	19079261
rs4929949				GAD	Body mass index	20935630
rs2197076	Nuts and seeds		4.43113
rs2197076	Nuts and seeds	x	1.79558
rs2197076	Sugar-sweetened beverages	x	1.379
rs2197076				GAD	Type 2 diabetes	20416077
rs2197076				GAD	lipoproteins	15308127
rs2197076				GAD	plasma HDL cholesterol (HDL-C) levels	18660489
rs2197076				GAD	atherosclerosis, coronary cardiac death myocardial infarct stroke	16945373
rs2197076				GAD	C-Reactive Protein	17903293
rs2197076				GAD	metabolic syndrome	18506375
rs2197076				GAD	Type 2 Diabetes| edema | rosiglitazone	20628086
rs2197076				GAD	cholesterol; cholesterol, LDL; insulin; apoB	15547295
rs2197076				GAD	cardiovascular disease cholesterol, LDL diabetes, type 2 triglycerides	17485234
rs2197076				GAD	Respiratory Function Tests	17903307
rs2197076				GAD	lipoprotein	15249972
rs2197076				GAD	Body Weight	17698986
rs2197076				GAD	increased plasma triglyceride levels	10807750
rs6066149	Tea		4.10541
rs6066149	Legumes		2.08017
rs6066149	Tea	x	1.74636
rs6066149	Rice	x	1.55396
rs6066149				GAD	Blood Flow Velocity	17903301
rs6066149				GAD	Type 2 Diabetes| edema | rosiglitazone	20628086
rs6066149				GAD	Tobacco Use Disorder	20379614
rs6066149				GAD	Alcoholism	20201926
rs6066149				GAD	Menopause	19448619
rs6066149				GAD	lung cancer	19414679
rs6878122	Wholegrains	x	3.97984
rs6878122	Wholegrains		3.78905
rs6878122	Green vegetables	x	2.50831
rs6878122	Fish		1.31923
rs6878122				GWAS	Type 2 diabetes	22885922
rs6878122				GWAS	Type 2 diabetes	32541925
rs6878122				GWAS	Type 2 diabetes	30054458
rs6878122				GWAS	Waist-to-hip ratio adjusted for BMI	30239722
rs6878122				GAD	Cholesterol, HDL	17903299
rs11063069	Tea	x	3.63431
rs11063069	Tea		3.37839
rs11063069				GWAS	Type 2 diabetes	22885922
rs11063069				GWAS	Type 2 diabetes	28869590
rs1441264	Sugar-sweetened beverages	x	3.38483
rs1441264	Sugar-sweetened beverages		2.58394
rs1441264				GWAS	Body mass index	30595370
rs1441264				GWAS	Body mass index	25673413
rs1441264				GWAS	Body mass index (joint analysis main effects and smoking interaction)	28443625
rs1441264				GWAS	BMI (adjusted for smoking behaviour)	28443625
rs1441264				GWAS	Body mass index	26426971
rs1441264				GWAS	Body mass index	30108127
rs1441264				GWAS	Body mass index	31669095
rs6091540	Root vegetables	x	3.33731
rs6091540	Processed meat	x	1.82907
rs6091540	Root vegetables		1.79033
rs6091540	Processed meat		1.31819
rs6091540				GWAS	Body mass index	30108127
rs6091540				GWAS	Body mass index	26426971
rs6091540				GWAS	Body mass index	28892062
rs6091540				GWAS	BMI (adjusted for smoking behaviour)	28443625
rs6091540				GWAS	Body mass index	25673413
rs6091540				GWAS	BMI in non-smokers	28443625
rs6091540				GWAS	Body mass index (joint analysis main effects and smoking interaction)	28443625
rs6091540				GAD	Menopause	19448619
rs12899811	Legumes		3.31021
rs12899811	Legumes	x	1.87947
rs12899811	Fish		1.4061
rs12899811				GWAS	Type 2 diabetes	22885922
rs12899811				GWAS	Type 2 diabetes	24509480
rs12899811				GAD	depression	18367154
rs4740619	Fish	x	3.2663
rs4740619	Fish		2.01678
rs4740619	Nuts and seeds	x	1.4333
rs4740619				GWAS	Body mass index	30239722
rs4740619				GWAS	Body mass index	25673413
rs4740619				GWAS	Body mass index	30108127
rs4740619				GWAS	Body mass index	26426971
rs4740619				GWAS	Body mass index	28892062
rs4740619				GAD	Acquired Immunodeficiency Syndrome	19754311
rs4740619				GAD	Dehydroepiandrosterone	17903292
rs4740619				GAD	Body Mass Index	17903300
rs4740619				GAD	Respiratory Function Tests	17903307
rs4740619				GAD	Tobacco Use Disorder	20379614
rs2820292	Coffee		3.13475
rs2820292	Legumes		1.60909
rs2820292	Coffee	x	1.53588
rs2820292				GWAS	Body mass index	26961502
rs2820292				GWAS	BMI (adjusted for smoking behaviour)	28443625
rs2820292				GWAS	Waist circumference	25673412
rs2820292				GWAS	Body mass index (joint analysis main effects and smoking interaction)	28443625
rs2820292				GWAS	Body mass index	25673413
rs2820292				GWAS	BMI in non-smokers	28443625
rs2820292				GWAS	Body mass index	26426971
rs10278336	Green vegetables	x	3.07026
rs10278336	Green vegetables		2.27425
rs10278336	Rice		1.66577
rs10278336	Nuts and seeds	x	1.31701
rs10278336				GWAS	Type 2 diabetes	22885922
rs7202877	Rice		2.84938
rs7202877	Unprocessed red meat		1.70656
rs7202877	Rice	x	1.59952
rs7202877	Egg/egg products		1.56432
rs7202877				GWAS	Type 2 diabetes	22885922
rs7202877				GWAS	Type 2 diabetes	28869590
rs7202877				GWAS	Type 1 diabetes	19430480
rs7202877				GAD	Diabetes Mellitus	17903298
rs7202877				GAD	Diabetes Mellitus, Type 1	18978792
rs7899106	Sugar-sweetened beverages	x	2.74203
rs7899106	Nuts and seeds	x	2.11347
rs7899106	Wholegrains	x	1.58073
rs7899106	Sugar-sweetened beverages		1.57328
rs7899106				GWAS	Body mass index	26426971
rs7899106				GWAS	Body mass index (joint analysis main effects and smoking interaction)	28443625
rs7899106				GWAS	Body mass index	30108127
rs7899106				GWAS	BMI (adjusted for smoking behaviour)	28443625
rs7899106				GWAS	Body mass index	30239722
rs7899106				GWAS	Body mass index	25673413
rs7899106				GAD	Cholesterol, LDL	17903299
rs7899106				GAD	Cardiac structure and function	19584346
rs7899106				GAD	Cardiovascular Diseases|Ventricular Dysfunction, Left	19584346
rs7899106				GAD	Bipolar Disorder	21926972
rs7899106				GAD	Glomerular Filtration Rate	17903292
rs7899106				GAD	Tobacco Use Disorder	20379614
rs7899106				GAD	schizophrenia	17490860
rs7899106				GAD	Triglycerides	17903299
rs7899106				GAD	Schizophrenia	21926974
rs7899106				GAD	schizophrenia	19346103
rs7899106				GAD	Schizophrenia	20185149
rs7899106				GAD	Bipolar Disorder	20351715
rs7899106				GAD	Bipolar Disorder	22182935
rs7899106				GAD	Hirschsprung Disease	19196962
rs7899106				GAD	Bipolar Disorder	18711365
rs7899106				GAD	schizophrenia; schizoaffective disorder; bipolar disorder	16380905
rs7899106				GAD	Creatinine	17903292
rs1045241	Fruits	x	2.63227
rs1045241				GWAS	Waist-to-hip ratio adjusted for BMI (adjusted for smoking behaviour)	28443625
rs1045241				GWAS	Waist-hip ratio	30575882
rs1045241				GWAS	Waist-to-hip ratio adjusted for BMI x sex x age interaction (4df test)	26426971
rs1045241				GWAS	Waist-to-hip ratio adjusted for body mass index	25673412
rs1045241				GWAS	High density lipoprotein cholesterol levels	29507422
rs1045241				GWAS	Waist-hip ratio	30239722
rs1045241				GWAS	Waist-to-hip ratio adjusted for BMI	30239722
rs1045241				GWAS	Waist-to-hip ratio adjusted for BMI x sex interaction	26426971
rs1045241				GWAS	HDL cholesterol	30275531
rs1045241				GWAS	Apolipoprotein A1 levels	32203549
rs1045241				GWAS	Waist-to-hip ratio adjusted for BMI	30575882
rs1045241				GWAS	Triglycerides	29507422
rs1045241				GWAS	Triglycerides	30275531
rs1045241				GWAS	Waist-to-hip ratio adjusted for BMI (age >50)	26426971
rs1045241				GWAS	Triglyceride levels	32203549
rs1045241				GWAS	Waist-hip ratio	25673412
rs1045241				GWAS	HDL cholesterol levels	32203549
rs1045241				GWAS	Waist-to-hip ratio adjusted for BMI	26426971
rs1045241				GAD	Cholesterol, LDL	17903299
rs1045241				GAD	Blood Pressure	17903302
rs6567160	Nuts and seeds	x	2.58814
rs6567160				GWAS	Body mass index (adult)	28430825
rs6567160				GWAS	BMI in smokers	28443625
rs6567160				GWAS	Waist circumference	25673412
rs6567160				GWAS	Body mass index	30595370
rs6567160				GWAS	Systolic blood pressure	30224653
rs6567160				GWAS	BMI in non-smokers	28443625
rs6567160				GWAS	Body mass index	28892062
rs6567160				GWAS	Body mass index	30239722
rs6567160				GWAS	Body mass index	24064335
rs6567160				GWAS	BMI (adjusted for smoking behaviour)	28443625
rs6567160				GWAS	Body mass index (joint analysis main effects and smoking interaction)	28443625
rs6567160				GWAS	Fat-free mass	30593698
rs6567160				GWAS	Systolic blood pressure	30595370
rs6567160				GWAS	Type 2 diabetes	32541925
rs6567160				GWAS	Childhood obesity	31504550
rs6567160				GWAS	Body mass index	26426971
rs6567160				GWAS	Body mass index	25673413
rs6567160				GWAS	Body fat percentage	26833246
rs6567160				GWAS	Body mass index	26961502
rs6567160				GWAS	Waist-hip ratio	30239722
rs6567160				GWAS	Body mass index	31669095
rs6567160				GWAS	Body mass index	30108127
rs6567160				GWAS	Childhood body mass index	26604143
rs6567160				GWAS	Body mass index	29381148
rs6567160				GWAS	Body mass index	31217584
rs6567160				GWAS	Fat body mass	24064335
rs6567160				GWAS	Height	30595370
rs10132280	Fruits		2.55131
rs10132280	Root vegetables	x	1.6848
rs10132280				GWAS	BMI (adjusted for smoking behaviour)	28443625
rs10132280				GWAS	Protein level change in low calorie diet obesity intervention	29234017
rs10132280				GWAS	Body mass index	25673413
rs10132280				GWAS	BMI in non-smokers	28443625
rs10132280				GWAS	Body mass index	28448500
rs10132280				GWAS	Waist-hip ratio	30239722
rs10132280				GWAS	Body mass index	30108127
rs10132280				GWAS	Body mass index	28892062
rs10132280				GWAS	Body mass index	30239722
rs10132280				GWAS	Body mass index in physically active individuals	28448500
rs10132280				GWAS	Body mass index (joint analysis main effects and physical activity interaction)	28448500
rs10132280				GWAS	Hip circumference	25673412
rs10132280				GWAS	Body mass index	26426971
rs10132280				GWAS	Body mass index	26961502
rs10132280				GWAS	Waist circumference	25673412
rs10132280				GWAS	Body mass index (joint analysis main effects and smoking interaction)	28443625
rs498313	Green vegetables		2.47338
rs4836133_C_A	Root vegetables		2.43673
rs4836133_C_A	Root vegetables	x	1.85931
rs4836133_C_A	Sugar-sweetened beverages		1.84838
rs4836133_C_A	Sugar-sweetened beverages	x	1.67892
rs2365389	Wholegrains	x	2.43192
rs2365389	Wholegrains		1.60223
rs2365389				GWAS	BMI in smokers	28443625
rs2365389				GWAS	Body mass index (joint analysis main effects and physical activity interaction)	28448500
rs2365389				GWAS	Body mass index	25673413
rs2365389				GWAS	Body mass index	28448500
rs2365389				GWAS	BMI (adjusted for smoking behaviour)	28443625
rs2365389				GWAS	Body mass index in physically active individuals	28448500
rs2365389				GWAS	Body mass index	28892062
rs2365389				GWAS	Body mass index (joint analysis main effects and smoking interaction)	28443625
rs2365389				GWAS	Body mass index	30108127
rs2365389				GWAS	Body mass index	26961502
rs2365389				GWAS	BMI in non-smokers	28443625
rs2365389				GWAS	Body mass index	26426971
rs2365389				GAD	Menopause	17903295
rs2365389				GAD	Anticonvulsants	22379998
rs2365389				GAD	lung cancer and preneoplastic bronchial lesions	9187130
rs2365389				GAD	Cholesterol, HDL	17903299
rs2365389				GAD	smoking	9187107
rs2365389				GAD	Body Weight	17903300
rs2365389				GAD	Respiratory Function Tests	17903307
rs2365389				GAD	tumor progression and patient survival	11425271
rs2365389				GAD	Blood Pressure	17903302
rs2365389				GAD	Creatinine	17903292
rs2365389				GAD	tumour progression and prognosis	10440747
rs2365389				GAD	Aorta	21223598
rs2365389				GAD	Fibrinogen	17903294
rs2365389				GAD	Type 2 Diabetes| edema | rosiglitazone	20628086
rs2365389				GAD	major depressive disorder	20125088
rs2365389				GAD	Celiac Disease|	19240061
rs2365389				GAD	betel-associated oral carcinoma	11857493
rs2365389				GAD	Lymphatic Metastasis|thyroid neoplasm|Thyroid Neoplasms	20689140
rs2365389				GAD	cervical cancer	14675322
rs2365389				GAD	Triglycerides	17903299
rs2365389				GAD	Asperger Syndrome	21182207
rs2365389				GAD	Mental Competency	17903295
rs2365389				GAD	Chagas Disease|Esophageal Neoplasms	19414370
rs2365389				GAD	lung cancer	17609851
rs2365389				GAD	prostate cancer	17548701
rs2365389				GAD	transcriptional inactivation of the FHIT gene	9699676
rs2365389				GAD	prostate cancer	18953408
rs2365389				GAD	Attention Deficit Disorder with Hyperactivity	18821565
rs2365389				GAD	Esophageal Neoplasms|Head and Neck Neoplasms|Laryngeal Neoplasms|Mouth Neoplasms|Pharyngeal Neoplasms	19339270
rs2365389				GAD	tumour kinetics and chromosomal instability	11169516
rs2365389				GAD	lung cancer	19267103
rs2365389				GAD		19621594
rs2365389				GAD	Cholesterol, LDL	17903299
rs2365389				GAD	Cleft Lip	22419666
rs2365389				GAD	Echocardiography	17903301
rs2365389				GAD	Body Mass Index	17903300
rs2365389				GAD	Tobacco Use Disorder	20379614
rs2365389				GAD	Sleep	17903308
rs2365389				GAD	Glomerular Filtration Rate	17903292
rs2365389				GAD	Heart Function Tests	21076409
rs2365389				GAD	colorectal cancer patients	12530066
rs2365389				GAD	ADHD | attention-deficit hyperactivity disorder	18821565
rs11130329	Nuts and seeds		2.40187
rs11130329	Legumes		1.40723
rs11130329	Legumes	x	1.32647
rs11130329				GAD	Cholesterol, HDL	17903299
rs11130329				GAD	Triglycerides	17903299
rs11130329				GAD	Menopause	17903295
rs11130329				GAD	Echocardiography	17903301
rs11130329				GAD	Body Weight	17903300
rs16907751	Processed meat		2.40061
rs16907751	Green vegetables		2.00162
rs16907751	Sugar-sweetened beverages	x	1.40189
rs16907751				GWAS	Body mass index	30108127
rs16907751				GWAS	Body mass index	25673413
rs16907751				GWAS	Body mass index	26426971
rs16907751				GWAS	Body mass index	30595370
rs16907751				GWAS	Body mass index	30239722
rs16907751				GWAS	Body mass index	28892062
rs571312	Nuts and seeds	x	2.38626
rs571312				GWAS	Body mass index	25953783
rs571312				GWAS	Body mass index	28448500
rs571312				GWAS	C-reactive protein levels or triglyceride levels (pleiotropy)	27286809
rs571312				GWAS	Body mass index	20935630
rs571312				GWAS	Body mass index (joint analysis main effects and physical activity interaction)	28448500
rs571312				GWAS	Body mass index in physically inactive individuals	28448500
rs571312				GWAS	Body mass index (age interaction)	25953783
rs2080454	Unprocessed red meat	x	2.37521
rs2080454	Unprocessed red meat		1.84173
rs2080454				GWAS	Body mass index	25673413
rs2080454				GWAS	Body mass index	30108127
rs2080454				GWAS	Body mass index	26426971
rs2080454				GWAS	Body mass index	28892062
rs2080454				GAD	Diabetes Mellitus, Type 1	18978792
rs459193	Tea	x	2.3625
rs459193	Processed meat	x	1.393
rs459193				GWAS	Hemoglobin concentration	32888493
rs459193				GWAS	Height	30595370
rs459193				GWAS	Platelet count	29403010
rs459193				GWAS	Waist-hip ratio	31453325
rs459193				GWAS	Waist-to-hip ratio adjusted for body mass index	25673412
rs459193				GWAS	Platelet count	32888493
rs459193				GWAS	Waist-to-hip ratio adjusted for BMI in non-smokers	28443625
rs459193				GWAS	Type 2 diabetes	28869590
rs459193				GWAS	Triglycerides	30275531
rs459193				GWAS	Waist-to-hip ratio adjusted for BMI (adjusted for smoking behaviour)	28443625
rs459193				GWAS	Fasting blood insulin	25631608
rs459193				GWAS	Waist-to-hip ratio adjusted for BMI (smoking interaction)	28443625
rs459193				GWAS	Coronary artery disease	29212778
rs459193				GWAS	Waist-hip ratio	30575882
rs459193				GWAS	Type 2 diabetes	22885922
rs459193				GWAS	HDL cholesterol	30275531
rs459193				GWAS	Waist-hip ratio variance	31453325
rs459193				GWAS	Waist-to-hip ratio adjusted for BMI	26426971
rs459193				GWAS	Waist-to-hip ratio adjusted for BMI (joint analysis main effects and smoking interaction)	28443625
rs459193				GWAS	Mean corpuscular hemoglobin concentration	32888493
rs459193				GWAS	Type 2 diabetes	26961502
rs459193				GWAS	Waist-hip ratio	25673412
rs459193				GWAS	Fasting blood insulin	31217584
rs459193				GWAS	Type 2 diabetes	30054458
rs459193				GWAS	Type 2 diabetes	26818947
rs459193				GWAS	Waist-to-hip ratio adjusted for BMI	30575882
rs459193				GAD	Cholesterol, HDL	17903299
rs10195252	Sugar-sweetened beverages	x	2.34371
rs10195252	Sugar-sweetened beverages		1.47654
rs10195252				GWAS	Waist-hip ratio	30575882
rs10195252				GWAS	Waist-hip ratio	30595370
rs10195252				GWAS	Waist-to-hip ratio adjusted for BMI (adjusted for smoking behaviour)	28443625
rs10195252				GWAS	Waist-hip ratio	25673412
rs10195252				GWAS	Waist-to-hip ratio adjusted for BMI	30575882
rs10195252				GWAS	Waist circumference adjusted for BMI in non-smokers	28443625
rs10195252				GWAS	Waist-to-hip ratio adjusted for BMI in active individuals	28448500
rs10195252				GWAS	Waist circumference adjusted for BMI (joint analysis main effects and smoking interaction)	28443625
rs10195252				GWAS	Waist circumference adjusted for BMI (joint analysis main effects and physical activity interaction)	28448500
rs10195252				GWAS	Hip circumference adjusted for BMI	25673412
rs10195252				GWAS	Waist-to-hip ratio adjusted for BMI (joint analysis main effects and smoking interaction)	28443625
rs10195252				GWAS	Waist-hip ratio	31217584
rs10195252				GWAS	Waist-to-hip ratio adjusted for body mass index	28448500
rs10195252				GWAS	Waist-to-hip ratio adjusted for BMI (joint analysis for main effect and physical activity interaction)	28448500
rs10195252				GWAS	Waist-to-hip ratio adjusted for BMI x sex interaction	26426971
rs10195252				GWAS	Waist-to-hip ratio adjusted for BMI in inactive individuals	28448500
rs10195252				GWAS	Type 2 diabetes	30718926
rs10195252				GWAS	Triglycerides	20686565
rs10195252				GWAS	Waist-hip ratio	20935629
rs10195252				GWAS	Waist circumference adjusted for body mass index	25673412
rs10195252				GWAS	Waist-to-hip ratio adjusted for body mass index	25673412
rs10195252				GWAS	Pulse pressure	30578418
rs10195252				GWAS	Waist-to-hip ratio adjusted for BMI x sex x age interaction (4df test)	26426971
rs10195252				GWAS	Waist circumference adjusted for body mass index	28448500
rs10195252				GWAS	Waist circumference adjusted for BMI (adjusted for smoking behaviour)	28443625
rs10195252				GWAS	Waist-to-hip ratio adjusted for BMI	26426971
rs10195252				GWAS	Waist circumference adjusted for BMI in active individuals	28448500
rs10195252				GWAS	Waist-to-hip ratio adjusted for BMI in non-smokers	28443625
rs10195252				GWAS	Type 2 diabetes	30297969
rs10195252				GWAS	Fasting blood insulin	31217584
rs10195252				GAD	Alcoholism	20468071
rs10195252				GAD	Respiratory Function Tests	17903307
rs10195252				GAD	Tobacco Use Disorder	20379614
rs13078807	Nuts and seeds	x	2.33536
rs13078807	Nuts and seeds		1.94683
rs13078807	Processed meat	x	1.3616
rs13078807				GWAS	Body mass index	20935630
rs13078807				GWAS	Obesity	23563607
rs13078807				GAD	Cholesterol, HDL	17903299
rs13078807				GAD	Heart Rate	17903306
rs13078807				GAD	Menopause	17903295
rs13078807				GAD	Echocardiography	17903301
rs13078807				GAD	Body Mass Index	20935630
rs13078807				GAD	Triglycerides	17903299
rs13078807				GAD	Respiratory Function Tests	17903307
rs13078807				GAD	Heart Function Tests	21076409
rs13078807				GAD	Thyrotropin	17903292
rs13078807				GAD	Body Weight	17903300
rs13078807				GAD	ulcerative colitis	19861958
rs13078807				GAD	Tobacco Use Disorder	20379614
rs13078960	Nuts and seeds	x	2.32813
rs13078960	Nuts and seeds		1.43202
rs13078960	Processed meat	x	1.3439
rs13078960				GWAS	Body mass index	25673413
rs13078960				GWAS	BMI (adjusted for smoking behaviour)	28443625
rs13078960				GWAS	Body mass index (joint analysis main effects and smoking interaction)	28443625
rs13078960				GWAS	Body mass index	26961502
rs13078960				GWAS	Body mass index	30108127
rs13078960				GWAS	BMI in non-smokers	28443625
rs13078960				GAD	Heart Function Tests	21076409
rs13078960				GAD	Menopause	17903295
rs13078960				GAD	Cholesterol, HDL	17903299
rs13078960				GAD	Heart Rate	17903306
rs13078960				GAD	Tobacco Use Disorder	20379614
rs13078960				GAD	Body Weight	17903300
rs13078960				GAD	Thyrotropin	17903292
rs13078960				GAD	Triglycerides	17903299
rs13078960				GAD	Echocardiography	17903301
rs13078960				GAD	Respiratory Function Tests	17903307
rs13078960				GAD	ulcerative colitis	19861958
rs132985	Fish		2.27652
rs132985	Fish	x	1.49266
rs132985	Fermented Dairy	x	1.41952
rs132985				GWAS	Nevus count or cutaneous melanoma	30429480
rs132985				GWAS	Nevus count	30429480
rs132985				GAD	Type 2 Diabetes| edema | rosiglitazone	20628086
rs132985				GAD	Cholesterol, LDL	17903299
rs132985				GAD	chronic obstructive pulmonary disease	19625176
rs132985				GAD	Parkinson's disease	20186954
rs132985				GAD	Alzheimer's disease	20464283
rs132985				GAD	schizophrenia	15318030
rs132985				GAD	bladder cancer	19692168
rs132985				GAD	lung cancer	19170196
rs132985				GAD	Melanoma|Nevus|Precancerous Conditions|Skin Neoplasms	19578365
rs132985				GAD	melanoma|Nevus|Skin Neoplasms|Sunburn	20647408
rs132985				GAD	lung cancer	18676680
rs132985				GAD	Dysplastic Nevus Syndrome	19578365
rs132985				GAD	Cutaneous nevi	19578365
rs132985				GAD	Blood Pressure	17903302
rs132985				GAD	schizophrenia	18562188
rs132985				GAD	Attention Deficit Disorder with Hyperactivity	18821565
rs132985				GAD	Triglycerides	20686565
rs132985				GAD	Melanoma	21983787
rs132985				GAD	Tobacco Use Disorder	20379614
rs132985				GAD	Neurodegenerative Diseases	18799783
rs132985				GAD	Melanoma	19578364
rs132985				GAD	Parkinson's disease	20938027
rs6795735	Fish	x	2.26171
rs6795735	Fish		2.07709
rs6795735				GWAS	Type 2 diabetes	30054458
rs6795735				GWAS	Diastolic blood pressure	27841878
rs6795735				GWAS	Systolic blood pressure	27841878
rs6795735				GWAS	Waist-hip ratio	20935629
rs6795735				GWAS	White blood cell count	30595370
rs6795735				GWAS	Type 2 diabetes	22885922
rs6795735				GWAS	Age-related macular degeneration	23455636
rs6795735				GAD	Menopause	17903295
rs6795735				GAD	Cholesterol, HDL	17903299
rs6795735				GAD	Triglycerides	17903299
rs6795735				GAD	Echocardiography	17903301
rs6795735				GAD	Body Weight	17903300
rs6795735				GAD	Heart Function Tests	21076409
rs13107325	Nuts and seeds	x	2.25551
rs13107325	Unprocessed red meat		1.53035
rs13107325	Nuts and seeds		1.4167
rs13107325				GWAS	Red blood cell count	30595370
rs13107325				GWAS	Schizophrenia	29483656
rs13107325				GWAS	Hemoglobin concentration	32888493
rs13107325				GWAS	Body mass index	30595370
rs13107325				GWAS	Body mass index in physically active individuals	28448500
rs13107325				GWAS	Body mass index	28448500
rs13107325				GWAS	Hemoglobin levels	32327693
rs13107325				GWAS	Body mass index (joint analysis main effects and smoking interaction)	28443625
rs13107325				GWAS	Alcohol consumption (drinks per week)	30643251
rs13107325				GWAS	Waist-to-hip ratio adjusted for BMI	31669095
rs13107325				GWAS	Body mass index	20935630
rs13107325				GWAS	Alcohol consumption (drinks per week)	30643258
rs13107325				GWAS	Waist-to-hip ratio adjusted for BMI	30239722
rs13107325				GWAS	Systolic blood pressure	27618452
rs13107325				GWAS	Hand grip strength	29691431
rs13107325				GWAS	Risk-taking tendency (4-domain principal component model)	30643258
rs13107325				GWAS	Voxel-wise structural brain imaging measurements	30649180
rs13107325				GWAS	Alcohol consumption (drinks per week)	30679032
rs13107325				GWAS	Body fat percentage	30593698
rs13107325				GWAS	Body mass index	31669095
rs13107325				GWAS	HDL cholesterol levels	32203549
rs13107325				GWAS	Triglyceride levels	32203549
rs13107325				GWAS	Educational attainment (years of education)	30038396
rs13107325				GWAS	Low density lipoprotein cholesterol levels	29507422
rs13107325				GWAS	Alcohol consumption	31358974
rs13107325				GWAS	Leisure sedentary behaviour (television watching)	32317632
rs13107325				GWAS	Brain imaging measurements	30305740
rs13107325				GWAS	Schizophrenia	26198764
rs13107325				GWAS	Red blood cell count	32888493
rs13107325				GWAS	Blood pressure	21909110
rs13107325				GWAS	Spherical equivalent	32352494
rs13107325				GWAS	Hypertension	21909115
rs13107325				GWAS	Systolic blood pressure	27841878
rs13107325				GWAS	HDL cholesterol	24097068
rs13107325				GWAS	Body mass index	25673413
rs13107325				GWAS	Diastolic blood pressure	27841878
rs13107325				GWAS	Body mass index	26961502
rs13107325				GWAS	Osteoarthritis	30664745
rs13107325				GWAS	BMI in non-smokers	28443625
rs13107325				GWAS	BMI (adjusted for smoking behaviour)	28443625
rs13107325				GWAS	Body mass index (joint analysis main effects and physical activity interaction)	28448500
rs13107325				GWAS	Alcohol consumption (heavy vs. light/non-drinkers)	31998841
rs13107325				GWAS	HDL cholesterol	20686565
rs13107325				GWAS	Diastolic blood pressure x alcohol consumption interaction (2df test)	29912962
rs13107325				GWAS	Schizophrenia	31740837
rs13107325				GWAS	Body mass index	30108127
rs13107325				GWAS	Diastolic blood pressure	30578418
rs13107325				GWAS	Balding type 1	30595370
rs13107325				GWAS	Lung function (FVC)	30595370
rs13107325				GWAS	Hematocrit	32888493
rs13107325				GWAS	Apolipoprotein A1 levels	32203549
rs13107325				GWAS	Sleep duration (short sleep)	30846698
rs13107325				GWAS	Hypertension	31879980
rs13107325				GWAS	Diastolic blood pressure	29615537
rs13107325				GWAS	Body mass index	30239722
rs13107325				GWAS	NT-proBNP levels in acute coronary syndrome	26908625
rs13107325				GWAS	Diastolic blood pressure	21909115
rs13107325				GWAS	Systolic blood pressure	30578418
rs13107325				GWAS	Metabolic syndrome	31589552
rs13107325				GWAS	Systolic blood pressure	28739976
rs13107325				GWAS	Cognitive performance	30038396
rs13107325				GWAS	Brain region volumes	31676860
rs13107325				GWAS	Alcohol use disorder	30940813
rs13107325				GWAS	Medication use (agents acting on the renin-angiotensin system)	31015401
rs13107325				GWAS	Body mass index	26426971
rs13107325				GWAS	Mean arterial pressure x alcohol consumption interaction (2df test)	29912962
rs13107325				GWAS	General cognitive ability	29844566
rs13107325				GWAS	Height	30595370
rs13107325				GWAS	Cognitive performance (MTAG)	30038396
rs13107325				GWAS	Type 2 diabetes	32541925
rs13107325				GWAS	Triglyceride levels	32154731
rs13107325				GWAS	Educational attainment (MTAG)	30038396
rs13107325				GWAS	HDL cholesterol levels	30926973
rs13107325				GWAS	Body mass index	29381148
rs13107325				GWAS	Total cholesterol levels	29507422
rs13107325				GWAS	High density lipoprotein cholesterol levels	29507422
rs13107325				GWAS	HDL cholesterol	30275531
rs13107325				GWAS	Systolic blood pressure	21909115
rs13107325				GWAS	Diastolic blood pressure	28739976
rs13107325				GWAS	Alcohol use disorder	32451486
rs13107325				GWAS	Systolic blood pressure x alcohol consumption interaction (2df test)	29912962
rs13107325				GWAS	Waist-hip ratio	30595370
rs13107325				GWAS	Systolic blood pressure	27618447
rs13107325				GWAS	Waist circumference adjusted for body mass index	31669095
rs13107325				GWAS	Alcohol consumption (drinks per week) (MTAG)	30643251
rs13107325				GWAS	Intelligence (MTAG)	29326435
rs13107325				GWAS	Liver fibrosis and steatohepatitis severity (MRI cT1 measure)	32247823
rs13107325				GWAS	Diastolic blood pressure	27618452
rs13107325				GWAS	Self-reported math ability	30038396
rs13107325				GWAS	Refractive error	32231278
rs13107325				GWAS	Systolic blood pressure	30595370
rs13107325				GWAS	Body mass index	29273807
rs13107325				GWAS	Low density lipoprotein cholesterol levels	32154731
rs13107325				GWAS	Alcohol use disorder (consumption score)	30336701
rs13107325				GWAS	Alcohol use disorder (consumption score)	30940813
rs13107325				GWAS	Childhood body mass index	26604143
rs13107325				GWAS	LDL cholesterol levels	32203549
rs13107325				GWAS	Mean arterial pressure	27618448
rs13107325				GWAS	Nucleus accumbens volume	31636452
rs13107325				GWAS	Intelligence	29942086
rs13107325				GWAS	Male-pattern baldness	30573740
rs13107325				GWAS	Eczema	30595370
rs13107325				GAD	Coronary Artery Disease	20864672
rs13107325				GAD	Body Mass Index	20935630
rs13107325				GAD	prostate cancer	19064571
rs13107325				GAD	Vitamin D	20541252
rs13107325				GAD	Blood Pressure	21909110
rs13107325				GAD	Erythrocytes	17903294
rs13107325				GAD	Chronic renal failure|Kidney Failure, Chronic	21085059
rs13107325				GAD	Hypertension	21909115
rs13107325				GAD	Cholesterol, HDL	20686565
rs13107325				GAD	Blood Pressure	21909115
rs13107325				GAD	Vitamin D	20418485
rs2033732	Rice		2.24569
rs2033732	Green vegetables	x	1.37476
rs2033732	Rice	x	1.33054
rs2033732				GWAS	Body mass index	28892062
rs2033732				GWAS	Body mass index	25673413
rs1800574	Nuts and seeds	x	2.24374
rs1800574	Nuts and seeds		2.12204
rs1800574				GWAS	Urate levels	31578528
rs1800574				GWAS	Type 2 diabetes	29632382
rs1800574				GWAS	Type 2 diabetes	30297969
rs1800574				GWAS	Type 2 diabetes (adjusted for BMI)	29632382
rs1800574				GAD	diabetes, type 2	12726923
rs1800574				GAD	diabetes, type 2	17192490
rs1800574				GAD	diabetes, type 2	12012276
rs1800574				GAD	diabetes, type 2	19672314
rs1800574				GAD	diabetes, type 2	16186275
rs1800574				GAD	coronary artery disease	19198612
rs1800574				GAD	Type 2 diabetes	21208426
rs1800574				GAD	Type 2 diabetes	20416077
rs1800574				GAD	Diabetes mellitus type II|Diabetes Mellitus, Type 2	11440371
rs1800574				GAD	Fatty Liver|Metabolic Syndrome X	20648472
rs1800574				GAD	Diabetes mellitus	15660195
rs1800574				GAD	Dyslipidemias|Syndrome	19060906
rs1800574				GAD	LDL cholesterol	19060906
rs1800574				GAD	Albuminuria|Chronic renal failure|Diabetes mellitus type II|Diabetes Mellitus, Insulin-Dependent|Diabetes Mellitus, Type 1|Diabetes Mellitus, Type 2|Diabetic Nephropathies|Diabetic Nephropathy|Glycosuria|Kidney Failure, Chronic|Proteinuria	11522670
rs1800574				GAD	Type 2 Diabetes| edema | rosiglitazone	20628086
rs1800574				GAD	diabetes, type 2	17458140
rs1800574				GAD		18439552
rs1800574				GAD	Inflammation	20113359
rs1800574				GAD	MODY3 (Mature Onset Diabetes of the young	9840451
rs1800574				GAD	C-reactive protein	18439548
rs1800574				GAD	Kidney Diseases	15930087
rs1800574				GAD	Diabetes Mellitus, Type 1|Diabetes Mellitus, Type 2	18593771
rs1800574				GAD	gamma Glutamyltransferase	22010049
rs1800574				GAD	Diabetes Mellitus, Type 1|Diabetes Mellitus, Type 2	19228875
rs1800574				GAD	Diabetes Mellitus, Type 2	18513302
rs1800574				GAD	diabetes, type 2	17033837
rs1800574				GAD	Kidney Failure, Chronic	19578796
rs1800574				GAD	diabetes, type 2	12453961
rs1800574				GAD	diabetes, type 2	17601994
rs1800574				GAD	diabetes, type 2	12934344
rs1800574				GAD	diabetes, type 1	15660729
rs1800574				GAD	Diabetes mellitus type II|Diabetes Mellitus, Type 2|Glucose Intolerance	15277395
rs1800574				GAD	Diabetes mellitus type II|Diabetes Mellitus, Type 2	15270800
rs1800574				GAD	diabetes, type 2	10807546
rs1800574				GAD	C-reactive protein	19567438
rs1800574				GAD	diabetes, type 2	16873704
rs1800574				GAD	Pancreatic Neoplasms	19351817
rs1800574				GAD	diabetes, type 2	17327436
rs1800574				GAD	Diabetes Mellitus, Type 2|Inflammation|Insulin Resistance|Metabolic Syndrome X|Myocardial Infarction|Stroke	18439548
rs1800574				GAD	Diabetes, Gestational|Gestational diabetes mellitus (disorder)	15569134
rs1800574				GAD	diabetes, type 1	11772903
rs1800574				GAD	diabetes, type 2	11827432
rs1800574				GAD	Chronic renal failure|Kidney Failure, Chronic	21085059
rs1800574				GAD	Diabetes mellitus|Diabetes mellitus type II|Diabetes Mellitus, Type 2	20682687
rs1800574				GAD	diabetes, type 2	18498634
rs1800574				GAD	Diabetes Mellitus, Type 2	15300627
rs1800574				GAD	Diabetes Mellitus, Insulin-Dependent|Diabetes Mellitus, Type 1|Diabetic Ketoacidosis	12743700
rs1800574				GAD	diabetes, type 2	16046299
rs1800574				GAD	Coronary Artery Disease	20738937
rs1800574				GAD	Diabetes mellitus|Diabetes mellitus type II|Diabetes Mellitus, Insulin-Dependent|Diabetes Mellitus, Type 1|Diabetes Mellitus, Type 2|Hypertension	11938027
rs1800574				GAD	Diabetes Mellitus, Type 2	19336507
rs1800574				GAD	Colorectal Neoplasms|Neutropenia	19349540
rs1800574				GAD	Diabetes Mellitus, Type 2|Hyperglycemia	19564454
rs1800574				GAD	Type 2 diabetes	20581827
rs1800574				GAD	Diabetes mellitus type II|Diabetes Mellitus, Insulin-Dependent|Diabetes Mellitus, Type 1|Diabetes Mellitus, Type 2	16562587
rs1800574				GAD	diabetes, type 2	18811724
rs1800574				GAD	Type 2 diabetes	20075150
rs1800574				GAD	plasma HDL-C levels	19878569
rs1800574				GAD	cardiovascular risk	20031592
rs1800574				GAD	Cholesterol, LDL	20686565
rs1800574				GAD	schizophrenia | bipolar disorder	19502010
rs1800574				GAD	Cholesterol	20686565
rs1800574				GAD	diabetes, type 2 | metabolic syndrome	16241915
rs1800574				GAD	Coronary Disease|Coronary heart disease|Myocardial Infarction	20971364
rs1800574				GAD	Diabetes Mellitus	17407072
rs1800574				GAD	Alzheimer's disease	19141999
rs1800574				GAD	liver enzymes	18940312
rs1800574				GAD	Cardiovascular Diseases|Diabetes mellitus type II|Diabetes Mellitus, Type 2|Inflammation	20716378
rs1800574				GAD	Cardiovascular Diseases|Diabetes mellitus type II|Diabetes Mellitus, Insulin-Dependent|Diabetes Mellitus, Type 1|Diabetes Mellitus, Type 2	20546258
rs1800574				GAD	Coronary Disease	19567438
rs1800574				GAD	Diabetes mellitus type II|Diabetes Mellitus, Type 2	16632067
rs1800574				GAD	Coronary Artery Disease|	19198612
rs1800574				GAD	Diabetes mellitus type II|Diabetes Mellitus, Type 2|Diabetes, Gestational|Gestational diabetes mellitus (disorder)	16752173
rs1800574				GAD	diabetes, type 2	16367885
rs1800574				GAD	diabetes, type 1	17130528
rs1800574				GAD	Coronary Artery Disease	21062467
rs1800574				GAD	obesity	21094359
rs1800574				GAD	Diabetes Mellitus	19388975
rs1800574				GAD	Bone Mineral Density	19453261
rs1800574				GAD	plasma levels of liver enzymes	18940312
rs1800574				GAD		12788852
rs1800574				GAD	diabetes, type 2	15983230
rs1800574				GAD	diabetes, type 2	16046319
rs1800574				GAD	Diabetes Mellitus, Type 2	18513305
rs1800574				GAD	Body Weight|Diabetes mellitus type II|Diabetes Mellitus, Type 2|Insulin Resistance|Obesity	12488961
rs1800574				GAD	Diabetes mellitus type II|Diabetes Mellitus, Type 2|Hypertriglyceridemia	16276364
rs1800574				GAD	Diabetes Mellitus, Type 2|Insulin Resistance	18777455
rs1800574				GAD	Diabetes mellitus type II|Diabetes Mellitus, Type 2|	15830177
rs1800574				GAD	Diabetes mellitus type II|Diabetes Mellitus, Type 2	18003757
rs1800574				GAD	C-reactive protein	18439552
rs1800574				GAD	Albuminuria|Diabetes mellitus type II|Diabetes Mellitus, Type 2|Diabetic Nephropathies|Diabetic Nephropathy|	14583183
rs1800574				GAD	high-density lipoprotein cholesterol level.	12788852
rs1800574				GAD	diabetes, type 2	17440016
rs1800574				GAD	Diabetes Mellitus, Insulin-Dependent|Diabetes Mellitus, Type 1	12605834
rs1800574				GAD	diabetes, type 2	19794065
rs1800574				GAD		15847654
rs1800574				GAD	diabetes, type 2	18332101
rs1800574				GAD	Type 2 diabetes	20571754
rs1800574				GAD	Cleft Lip|Cleft Palate	20634891
rs205262	Coffee		2.18478
rs205262	Coffee	x	1.44338
rs205262	Unprocessed red meat		1.32075
rs205262				GWAS	Body mass index	26426971
rs205262				GWAS	Body mass index (joint analysis main effects and smoking interaction)	28443625
rs205262				GWAS	BMI (adjusted for smoking behaviour)	28443625
rs205262				GWAS	BMI in non-smokers	28443625
rs205262				GWAS	Body mass index	25673413
rs205262				GWAS	Body mass index	26961502
rs205262				GWAS	Body mass index	30108127
rs205262				GAD	Height	20546612
rs205262				GAD	Behcet Syndrome	20622878
rs205262				GAD	Parkinson Disease	17052657
rs205262				GAD	Spondylitis, Ankylosing	20062062
rs205262				GAD	Hip	17903296
rs205262				GAD	Multiple Sclerosis	17660530
rs205262				GAD	Crohn Disease|Crohn's disease|Growth Disorders	20846217
rs205262				GAD	Lupus Erythematosus, Systemic	18204098
rs205262				GAD	Multiple Sclerosis	19010793
rs3810291	Legumes		2.15195
rs3810291				GWAS	Body mass index (joint analysis main effects and smoking interaction)	28443625
rs3810291				GWAS	Body mass index	28448500
rs3810291				GWAS	Waist circumference	25673412
rs3810291				GWAS	BMI in non-smokers	28443625
rs3810291				GWAS	Body mass index	30108127
rs3810291				GWAS	Fat-free mass	30593698
rs3810291				GWAS	Body mass index	26961502
rs3810291				GWAS	Body mass index	25673413
rs3810291				GWAS	Appendicular lean mass	31761296
rs3810291				GWAS	Body mass index	28552196
rs3810291				GWAS	Smoking initiation (ever regular vs never regular) (MTAG)	30643251
rs3810291				GWAS	Hip circumference	25673412
rs3810291				GWAS	Type 2 diabetes	30297969
rs3810291				GWAS	Coffee consumption	31046077
rs3810291				GWAS	Body mass index	20935630
rs3810291				GWAS	BMI in smokers	28443625
rs3810291				GWAS	BMI (adjusted for smoking behaviour)	28443625
rs3810291				GWAS	Body mass index	30595370
rs3810291				GWAS	Predicted visceral adipose tissue	31501611
rs3810291				GWAS	Menarche (age at onset)	30595370
rs3810291				GWAS	Body mass index in physically active individuals	28448500
rs3810291				GWAS	Body mass index	26426971
rs3810291				GWAS	Body mass index	24861553
rs3810291				GAD	Smoking	19247474
rs1928295	Sugar-sweetened beverages	x	2.14075
rs1928295	Sugar-sweetened beverages		1.49159
rs1928295				GWAS	Body mass index	28892062
rs1928295				GWAS	BMI in non-smokers	28443625
rs1928295				GWAS	Body mass index (joint analysis main effects and physical activity interaction)	28448500
rs1928295				GWAS	Body mass index (joint analysis main effects and smoking interaction)	28443625
rs1928295				GWAS	Body mass index in physically active individuals	28448500
rs1928295				GWAS	Body mass index	28448500
rs1928295				GWAS	Body mass index	25673413
rs1928295				GWAS	Body mass index	26426971
rs1928295				GWAS	BMI (adjusted for smoking behaviour)	28443625
rs1928295				GWAS	Body mass index	30239722
rs1928295				GWAS	Body mass index	30108127
rs17094222	Fruits	x	2.11
rs17094222	Fish	x	1.84297
rs17094222	Sugar-sweetened beverages	x	1.49268
rs17094222	Fish		1.46676
rs17094222				GWAS	Body mass index	30108127
rs17094222				GWAS	Body mass index	26426971
rs17094222				GWAS	Body mass index	25673413
rs17094222				GWAS	Body mass index (joint analysis main effects and smoking interaction)	28443625
rs17094222				GWAS	Body mass index	30239722
rs17094222				GWAS	Body mass index	28892062
rs17094222				GWAS	BMI (adjusted for smoking behaviour)	28443625
rs17094222				GAD	Cholesterol, LDL	17903299
rs17094222				GAD	Schizophrenia	20185149
rs17094222				GAD	Glomerular Filtration Rate	17903292
rs17094222				GAD	Alkaline Phosphatase	18940312
rs17094222				GAD	Coronary Artery Disease	21378988
rs17094222				GAD	Creatinine	17903292
rs17094222				GAD	Dehydroepiandrosterone Sulfate	21533175
rs17094222				GAD	Schizophrenia	21926974
rs17094222				GAD	Bipolar Disorder	21926972
rs17094222				GAD	Bipolar Disorder	22182935
rs17094222				GAD	Hirschsprung Disease	19196962
rs17094222				GAD	Coronary Artery Disease	21606135
rs17094222				GAD	Bipolar Disorder	18711365
rs17094222				GAD	Bipolar Disorder	20351715
rs17094222				GAD	Triglycerides	17903299
rs13389219	Sugar-sweetened beverages	x	2.07724
rs13389219	Sugar-sweetened beverages		1.53246
rs13389219	Tea	x	1.3264
rs13389219				GWAS	Lymphocyte counts	32888493
rs13389219				GWAS	Red blood cell count	30595370
rs13389219				GWAS	Hemoglobin concentration	32888493
rs13389219				GWAS	Waist-hip ratio	31217584
rs13389219				GWAS	Waist-hip ratio	23563607
rs13389219				GWAS	Type 2 diabetes	32541925
rs13389219				GWAS	Hematocrit	32888493
rs13389219				GWAS	HDL cholesterol levels	32203549
rs13389219				GWAS	Circulating leptin levels or type 2 diabetes	32341051
rs13389219				GWAS	Hemoglobin levels	32327693
rs13389219				GWAS	High light scatter reticulocyte count	27863252
rs13389219				GWAS	Red blood cell count	32888493
rs13389219				GWAS	Type 2 diabetes	22885922
rs13389219				GWAS	Systolic blood pressure	30595370
rs13389219				GWAS	Triglyceride levels	32203549
rs13389219				GWAS	Type 2 diabetes	30054458
rs13389219				GWAS	Apolipoprotein B levels	32203549
rs13389219				GWAS	Triglyceride levels	32154731
rs13389219				GAD	Respiratory Function Tests	17903307
rs13389219				GAD	Tobacco Use Disorder	20379614
rs13389219				GAD	Alcoholism	20468071
rs3849570	Fish	x	2.05409
rs3849570	Fish		1.87167
rs3849570	Unprocessed red meat		1.49435
rs3849570				GWAS	Body mass index	25673413
rs3849570				GWAS	Body mass index	30239722
rs3849570				GWAS	Waist circumference	25673412
rs3849570				GAD	Menopause	17903295
rs3849570				GAD	metabolism disorders	14557872
rs3849570				GAD	Aspartate Aminotransferases	17903293
rs3849570				GAD	longevity	20800603
rs3849570				GAD	Cholesterol, HDL	17903299
rs3849570				GAD	obesity|asthma	20816195
rs3849570				GAD	Triglycerides	17903299
rs3849570				GAD	Tobacco Use Disorder	20379614
rs3849570				GAD	Type 2 Diabetes| edema | rosiglitazone	20628086
rs3849570				GAD	Echocardiography	17903301
rs3849570				GAD	Body Weight	17903300
rs3849570				GAD	Heart Function Tests	21076409
rs3736485	Legumes	x	2.04707
rs3736485	Nuts and seeds		1.9886
rs3736485	Legumes		1.79517
rs3736485				GWAS	Body mass index	26426971
rs3736485				GWAS	Waist-hip ratio	30239722
rs3736485				GWAS	Body mass index	25673413
rs3736485				GWAS	Body mass index	30108127
rs3736485				GWAS	Body mass index (joint analysis main effects and smoking interaction)	28443625
rs3736485				GWAS	BMI (adjusted for smoking behaviour)	28443625
rs3736485				GAD	Brain Ischemia|Cardiovascular Diseases|Coronary Disease|Stroke	19023099
rs3736485				GAD	Coronary Disease|Coronary heart disease|Myocardial Infarction	17975119
rs17024393	Egg/egg products	x	2.03079
rs17024393	Root vegetables	x	1.89441
rs17024393	Legumes	x	1.63099
rs17024393				GWAS	Body mass index (joint analysis main effects and physical activity interaction)	28448500
rs17024393				GWAS	Body mass index	30108127
rs17024393				GWAS	Body mass index	28448500
rs17024393				GWAS	Body mass index (joint analysis main effects and smoking interaction)	28443625
rs17024393				GWAS	BMI (adjusted for smoking behaviour)	28443625
rs17024393				GWAS	Body mass index	30239722
rs17024393				GWAS	Body mass index	25673413
rs17024393				GWAS	Hip circumference	25673412
rs17024393				GWAS	Body mass index in physically active individuals	28448500
rs17024393				GWAS	BMI in non-smokers	28443625
rs17024393				GWAS	Body mass index	26961502
rs17024393				GWAS	Hand grip strength	29691431
rs17024393				GWAS	Childhood body mass index	26604143
rs17024393				GAD	Color Vision Defects|Retinal Degeneration	19592100
rs17024393				GAD	Anorexia Nervosa	21079607
rs17024393				GAD	Blood Pressure	17903302
rs17024393				GAD	major depressive disorder	20125088
rs17024393				GAD	Attention Deficit Disorder with Hyperactivity	21784300
rs17024393				GAD	Glomerular Filtration Rate	17903292
rs17024393				GAD	Hypothyroidism	22493691
rs754814	Green vegetables	x	2.0261
rs754814	Green vegetables		1.81924
rs754814	Legumes		1.81148
rs754814	Fish	x	1.53304
rs754814	Nuts and seeds		1.39252
rs3736265	Root vegetables	x	2.00712
rs3736265	Root vegetables		1.45043
rs3736265	Sugar-sweetened beverages	x	1.33448
rs3736265				GAD	breast cancer	18950845
rs3736265				GAD	diabetes, type 2; insulin; lipids; obesity	12606537
rs3736265				GAD	altered lipid oxidation and early insulin secretion	12606537
rs3736265				GAD	Cardiovascular Diseases|Diabetes Mellitus|Diabetes Mellitus, Type 2|Diabetic Angiopathies|DNA Damage	18162502
rs3736265				GAD	glucose tolerance; insulin; lipids	15146371
rs3736265				GAD	obesity	19876004
rs3736265				GAD	Bulimia	20468064
rs3736265				GAD	esophageal adenocarcinoma	20453000
rs3736265				GAD	body mass; insulin; lipids; left ventricular hypertrophy; glucose; blood pressure, arterial; metabolic syndrome	15649578
rs3736265				GAD	Chronic renal failure|Kidney Failure, Chronic	21085059
rs3736265				GAD	Fatty Liver	17999673
rs3736265				GAD	Type 2 diabetes	20437825
rs3736265				GAD		19422653
rs3736265				GAD	diabetes, type 2	16804087
rs3736265				GAD	metabolic syndrome	18370824
rs3736265				GAD	Fatty Liver|Metabolic Syndrome X	20492333
rs3736265				GAD	Type 2 diabetes	18067759
rs3736265				GAD	Diabetes Mellitus, Experimental|Diabetes Mellitus, Type 2	18270681
rs3736265				GAD	Birth Weight	19148128
rs3736265				GAD	healthy oldest-old	19680556
rs3736265				GAD	obesity	19913841
rs3736265				GAD	breast cancer	16704985
rs3736265				GAD	diabetes, type 2	16241916
rs3736265				GAD	Insulin Resistance|Metabolic Syndrome X	18451773
rs3736265				GAD	body mass diabetes, type 2	17479445
rs3736265				GAD	diabetes, type 2	16978372
rs3736265				GAD	Glomerulonephritis, IGA	19420105
rs3736265				GAD		19237423
rs3736265				GAD	metabolic syndrome	19056482
rs3736265				GAD		17355643
rs3736265				GAD	elite rowing	19422651
rs3736265				GAD	Alzheimer's disease	18438697
rs3736265				GAD	blood pressure, arterial body mass hypertension, ocular insulin metabolic syndrome	16216916
rs3736265				GAD		19200361
rs3736265				GAD	normal variation	18996470
rs3736265				GAD	Diabetes mellitus type II|Diabetes Mellitus, Type 2|Glucose Metabolism Disorders	20384434
rs3736265				GAD	body mass diabetes, type 2 glucose tolerance insulin	16435105
rs3736265				GAD	Hypertension	18467552
rs3736265				GAD	diabetes, type 2	19828207
rs3736265				GAD	Diabetes Mellitus, Type 2	17680531
rs3736265				GAD	diabetes, type 2	19065516
rs3736265				GAD	elite runners	20044476
rs3736265				GAD	hypertension	12574109
rs3736265				GAD	insulin resistance	12107756
rs3736265				GAD	Kidney Failure, Chronic	19578796
rs3736265				GAD	endurance performance	18801770
rs3736265				GAD	insulin	15912394
rs3736265				GAD	diabetes, type 2	16978381
rs3736265				GAD	Type 2 diabetes	20931535
rs3736265				GAD	atherosclerosis	19948975
rs3736265				GAD	diabetes, type 2; hypertension	15824463
rs3736265				GAD	hypertension	15738346
rs3736265				GAD	hypertension	17971240
rs3736265				GAD	POLYCYSTIC OVARIAN SYNDROME|Polycystic Ovary Syndrome	20130411
rs3736265				GAD	diabetes, type 2	15782399
rs3736265				GAD	diabetes, type 2	15937669
rs3736265				GAD	BMI	21244673
rs3736265				GAD	diabetes, type 2	16086291
rs3736265				GAD	elite endurance	19653005
rs3736265				GAD	hypertension	15599700
rs3736265				GAD	diabetes, gestational	16443502
rs3736265				GAD	Type 2 diabetes	17701054
rs3736265				GAD	obesity	16474966
rs3736265				GAD	diabetes, type 2	15592662
rs3736265				GAD	diabetes, type 2	17390150
rs3736265				GAD	Ventricular Dysfunction, Left	20426853
rs3736265				GAD	Glycogen Storage Disease Type V	17630210
rs3736265				GAD	cardiomyopathy hypertension left ventricular hypertrophy	17579564
rs3736265				GAD	polycystic ovary syndrome	16600233
rs3736265				GAD	Diabetes Mellitus, Type 2|Hypertriglyceridemia|Insulin Resistance	19961051
rs3736265				GAD	longevity	15582274
rs3736265				GAD	elite atheletes	19666693
rs3736265				GAD	physical performance	14652494
rs3736265				GAD	polycystic ovary syndrome	19681917
rs3736265				GAD	Bone Mineral Density	19453261
rs3736265				GAD	diabetes, type 2	20045142
rs3736265				GAD		19900151
rs3736265				GAD	plasma HDL cholesterol (HDL-C) levels	18660489
rs3736265				GAD	diabetes, type 2	19536736
rs3736265				GAD	intima media thickness	16902166
rs3736265				GAD	bipolar disorder schizophrenia	17457313
rs3736265				GAD	Cardiovascular Diseases|Obesity|Overweight	19183932
rs3736265				GAD	Ventricular Dysfunction, Left	19077249
rs3736265				GAD	alcohol	18786524
rs3736265				GAD	atherosclerosis	20512451
rs3736265				GAD	Fatty Liver	18588668
rs3736265				GAD	endurance performance	17490458
rs3736265				GAD	Insulin Resistance|Obesity|Weight Loss	18823672
rs3736265				GAD	body fat diabetes, type 2	16446747
rs3736265				GAD	Narcolepsy	20677014
rs3736265				GAD	Type 2 Diabetes| edema | rosiglitazone	20628086
rs3736265				GAD	diabetes, type 2	17327880
rs3736265				GAD	colorectal cancer	16395669
rs3736265				GAD	metabolic syndrome	16122961
rs3736265				GAD	bone density	17241533
rs3736265				GAD	aerobic fitness insulin	17327385
rs3736265				GAD	diabetes, gestational	17342473
rs3736265				GAD	diabetes, type 2	15581067
rs3736265				GAD	Coronary Artery Disease|Metabolic Syndrome X	18565194
rs3736265				GAD	Diabetes Mellitus, Type 2	18614852
rs3736265				GAD	Diabetes mellitus|Diabetes mellitus type II|Diabetes Mellitus, Type 2	20682687
rs3736265				GAD	Erythrocytes	17903294
rs3736265				GAD	endurance performance	15705733
rs3736265				GAD	Type 2 diabetes	18331997
rs3736265				GAD	Sarcoidosis	19070258
rs3736265				GAD	Type 2 diabetes	20498286
rs3736265				GAD	diabetes, type 2	19265027
rs3736265				GAD	Type 2 diabetes	17327435
rs3736265				GAD	prostate cancer	20477822
rs3736265				GAD	insulin sensitivity; insulin resistance	11158005
rs3736265				GAD	Alzheimer's disease	19141999
rs3736265				GAD	obesity	11916956
rs7599312	Sugar-sweetened beverages	x	1.99213
rs7599312	Sugar-sweetened beverages		1.8413
rs7599312	Tea		1.55301
rs7599312				GWAS	BMI (adjusted for smoking behaviour)	28443625
rs7599312				GWAS	Body mass index	25673413
rs7599312				GWAS	BMI in non-smokers	28443625
rs7599312				GWAS	Body mass index	30239722
rs7599312				GWAS	Body mass index (joint analysis main effects and smoking interaction)	28443625
rs7599312				GWAS	Waist-hip ratio	30239722
rs7599312				GWAS	Body mass index	26426971
rs7599312				GWAS	Body mass index	30108127
rs7599312				GWAS	Body mass index	28892062
rs4804311	Legumes		1.98912
rs4804311	Legumes	x	1.62178
rs4804311				GWAS	Waist circumference adjusted for body mass index	31669095
rs4804311				GAD	Hearing Loss, Sensorineural	19027848
rs4804311				GAD	height	18391951
rs11577194	Rice	x	1.98022
rs11577194				GAD	Hypothyroidism	22493691
rs11577194				GAD	Anorexia Nervosa	21079607
rs11577194				GAD	Attention Deficit Disorder with Hyperactivity	21784300
rs11577194				GAD	Glomerular Filtration Rate	17903292
rs7177055	Sugar-sweetened beverages	x	1.97163
rs7177055	Tea		1.95583
rs7177055	Unprocessed red meat	x	1.89549
rs7177055	Tea	x	1.81094
rs7177055	Unprocessed red meat		1.66958
rs7177055				GWAS	Type 2 diabetes	30054458
rs7177055				GWAS	Type 2 diabetes	22885922
rs12525532	Nuts and seeds	x	1.9609
rs12525532				GWAS	Body mass index	31669095
rs12525532				GAD	Behcet Syndrome	20622878
rs12525532				GAD	Multiple Sclerosis	19010793
rs12525532				GAD	Tobacco Use Disorder	20379614
rs12525532				GAD	Multiple Sclerosis	17660530
rs12525532				GAD	height	18391951
rs12525532				GAD	Alcoholism	21529783
rs12525532				GAD	Parkinson Disease	17052657
rs12525532				GAD	Lupus Erythematosus, Systemic	18204098
rs12525532				GAD	Hip	17903296
rs12525532				GAD	Spondylitis, Ankylosing	20062062
rs12525532				GAD	Type 2 Diabetes| edema | rosiglitazone	20628086
rs12525532				GAD	Lupus Erythematosus, Systemic|Systemic lupus erythematosus	20659327
rs12525532				GAD	Height	20546612
rs1528435	Fruits	x	1.94926
rs1528435				GWAS	Body mass index	28892062
rs1528435				GWAS	Body mass index	25673413
rs1528435				GAD	Respiratory Function Tests	17903307
rs560887	Coffee		1.93077
rs560887	Coffee	x	1.5171
rs560887				GWAS	Fasting blood glucose (BMI interaction)	22581228
rs560887				GWAS	Metabolite levels	22286219
rs560887				GWAS	Fasting plasma glucose	28270201
rs560887				GWAS	Fasting blood glucose	31217584
rs560887				GWAS	Pulse pressure	30224653
rs560887				GWAS	Homeostasis model assessment of beta-cell function	20081858
rs560887				GWAS	Fasting blood glucose	20081858
rs560887				GWAS	Glycemic traits (pregnancy)	23903356
rs560887				GWAS	Fasting plasma glucose	18451265
rs560887				GWAS	Offspring birth weight	31043758
rs560887				GWAS	Glycated hemoglobin levels	24405752
rs560887				GWAS	Metabolite levels (small molecules and protein measures)	27005778
rs560887				GWAS	Glycated hemoglobin levels	28898252
rs560887				GWAS	Metabolic traits	19060910
rs560887				GWAS	Fasting plasma glucose	22508271
rs560887				GWAS	Fasting blood glucose	25631608
rs560887				GWAS	Metabolic syndrome	22399527
rs560887				GWAS	Fasting plasma glucose	19060907
rs560887				GWAS	Metabolite levels	22916037
rs560887				GWAS	Fasting blood glucose	22581228
rs560887				GWAS	Hemoglobin A1c levels	31217584
rs560887				GAD	Diabetes Mellitus, Type 2|	19060907
rs560887				GAD	Birth Weight|Diabetes Mellitus, Type 1|	19238352
rs560887				GAD	fasting plasma glucose	19060907
rs560887				GAD	Blood Glucose	19060907
rs560887				GAD	obesity	20816152
rs560887				GAD	fasting plasma glucose	18451265
rs560887				GAD	Respiratory Function Tests	17903307
rs560887				GAD	Glucose Transporter Type 2	20081858
rs560887				GAD	diabetes, type 2	19082990
rs560887				GAD	Type 2 diabetes	20571754
rs560887				GAD	fasting glucose-related traits	20081858
rs560887				GAD		19741163
rs560887				GAD	fasting plasma glucose	18521185
rs560887				GAD	Hemoglobin A, Glycosylated	19096518
rs560887				GAD	plasma glucose, basal hepatic glucose and increased insulin release	19669124
rs560887				GAD	Diabetes Mellitus, Type 2|	18451265
rs560887				GAD	Diabetes mellitus type II|Diabetes Mellitus, Type 2	20668700
rs560887				GAD	Metabolic Syndrome X	22399527
rs560887				GAD	fasting glucose	20029179
rs560887				GAD	diabetes, type 2	19651812
rs560887				GAD	atherosclerosis	21036910
rs560887				GAD	fasting glucose	18521185
rs560887				GAD	fasting glucose	19937311
rs560887				GAD	insulin secretion	18984742
rs560887				GAD	Diabetes Mellitus, Type 2|Insulin Resistance	19741166
rs560887				GAD	Diabetes Mellitus, Type 1|Pancreatic Diseases	19125775
rs560887				GAD	Metabolism	22286219
rs560887				GAD	Diabetes Mellitus, Type 2	19096518
rs560887				GAD	Diabetes mellitus type II|Diabetes Mellitus, Type 2	20628598
rs560887				GAD	Glucose	22508271
rs560887				GAD	Insulin Resistance|Metabolic Syndrome X	20622168
rs560887				GAD	Glucose	19060910
rs560887				GAD	glycated hemoglobin levels	19096518
rs560887				GAD	diabetes, type 2	19533084
rs560887				GAD	other metabolic traits	19060910
rs560887				GAD	Blood Glucose	18451265
rs560887				GAD	Diabetes mellitus type II|Diabetes Mellitus, Type 2|Glucose Intolerance	20826583
rs560887				GAD	Glucose Tolerance Test	20081858
rs17036328	Fish		1.90399
rs17036328	Fruits		1.77981
rs17036328	Fruits	x	1.39968
rs17036328				GWAS	Fasting blood insulin	25631608
rs17036328				GWAS	Modified Stumvoll Insulin Sensitivity Index (model adjusted for BMI)	27416945
rs17036328				GAD	Insulin Resistance|Obesity	19634985
rs17036328				GAD	atherosclerosis, coronary	16298355
rs17036328				GAD	Type 2 diabetes	18250615
rs17036328				GAD	metabolic syndrome	16186413
rs17036328				GAD	obesity	20816152
rs17036328				GAD	diabetes, type 2	14633865
rs17036328				GAD	obesity	11466580
rs17036328				GAD	Recurrence|Venous Thromboembolism	19263529
rs17036328				GAD	Coronary Artery Disease	20430250
rs17036328				GAD	Diabetes Complications|	16928730
rs17036328				GAD	Insulin Resistance|POLYCYSTIC OVARIAN SYNDROME|Polycystic Ovary Syndrome	11836319
rs17036328				GAD	insulin	14574455
rs17036328				GAD	Type 2 diabetes	20161779
rs17036328				GAD	Type 2 diabetes	20923526
rs17036328				GAD	diabetes, type 2	19125195
rs17036328				GAD	prostate cancer	12609711
rs17036328				GAD	Diabetes mellitus type II|Diabetes Mellitus, Type 2	16249460
rs17036328				GAD	Diabetes mellitus type II|Diabetes Mellitus, Type 2|Obesity	11444435
rs17036328				GAD	Hodgkin Disease|Inflammation	21061265
rs17036328				GAD	Diabetes mellitus|Diabetes mellitus type II|Diabetes Mellitus, Type 2	17495182
rs17036328				GAD	Diabetes Mellitus, Type 2|Obesity	19558269
rs17036328				GAD	Menopause	17903295
rs17036328				GAD	Hypertension induced by pregnancy|Hypertension, Pregnancy-Induced	20070288
rs17036328				GAD	Peripheral Vascular Diseases	19435865
rs17036328				GAD		19438902
rs17036328				GAD	Diabetes mellitus	17335469
rs17036328				GAD	lung cancer	14604894
rs17036328				GAD	Osteoporosis	16999948
rs17036328				GAD	Colonic Neoplasms|Microsatellite Instability	18992263
rs17036328				GAD	Diabetes mellitus type II|Diabetes Mellitus, Type 2	17587797
rs17036328				GAD	restenosis	12082592
rs17036328				GAD	obesity	12148087
rs17036328				GAD	bone mineral density	10381354
rs17036328				GAD	obesity|Type 2 diabetes	16108843
rs17036328				GAD	body mass energy metabolism	16771114
rs17036328				GAD	diabetes, type 2	19002430
rs17036328				GAD	Brain Ischemia|Coronary Disease|Myocardial Infarction|Stroke	18561518
rs17036328				GAD	obesity	17080261
rs17036328				GAD	insulin; obesity	12746759
rs17036328				GAD	insulin; glucose; polycystic ovary syndrome	15926113
rs17036328				GAD	diabetes, type 2	19720844
rs17036328				GAD	diabetes, type 2	18591388
rs17036328				GAD	colorectal cancer	16344721
rs17036328				GAD	edema	16822823
rs17036328				GAD	Diabetes mellitus type II|Diabetes Mellitus, Type 2	11793024
rs17036328				GAD	Type 2 diabetes	17994213
rs17036328				GAD	adiponectin body mass obesity	16421345
rs17036328				GAD	colorectal cancer	12839942
rs17036328				GAD	obesity	12829658
rs17036328				GAD	Cholesterol, HDL	17903299
rs17036328				GAD	metabolic syndrome	18959602
rs17036328				GAD	diabetes, type 2	12048686
rs17036328				GAD	lung cancer	18187557
rs17036328				GAD	Fatty Liver|Metabolic Syndrome X	20492333
rs17036328				GAD	breast cancer	16959787
rs17036328				GAD	Body Weight	15896659
rs17036328				GAD	Type 2 diabetes	20179158
rs17036328				GAD	adiponectin	15781195
rs17036328				GAD	Cardiovascular Diseases|Diabetic Nephropathies	18417957
rs17036328				GAD	hypertension	12923396
rs17036328				GAD	Diabetes mellitus type II|Diabetes Mellitus, Type 2|Diabetic Angiopathies|Hypertension|Insulin Resistance	15563983
rs17036328				GAD	diabetes, type 2	19225753
rs17036328				GAD	Myocardial Infarction	16881538
rs17036328				GAD	metabolic syndrome	18710329
rs17036328				GAD	weight loss	17495181
rs17036328				GAD	Hearing Loss	19898482
rs17036328				GAD	Birth Weight|Lipid Metabolism, Inborn Errors	12974743
rs17036328				GAD	lung cancer	18164040
rs17036328				GAD	Type 2 diabetes	16824933
rs17036328				GAD	Type 2 diabetes	20857895
rs17036328				GAD	cognitive ability	18639367
rs17036328				GAD	Cardiovascular Diseases	20078877
rs17036328				GAD	pharmacogenetic studies	19956635
rs17036328				GAD	Diabetes mellitus type II|Diabetes Mellitus, Type 2|Insulin Resistance	16050954
rs17036328				GAD	depression	19766907
rs17036328				GAD	Diabetes Mellitus, Type 2|Insulin Resistance	17700648
rs17036328				GAD		19526109
rs17036328				GAD	myocardial infarct	16420563
rs17036328				GAD	breast cancer and body mass	12439219
rs17036328				GAD	Dental Plaque|Periodontitis|Pregnancy Complications|Premature Birth	20450366
rs17036328				GAD	obesity	15690702
rs17036328				GAD	Type 2 diabetes	15887858
rs17036328				GAD	colorectal cancer	15550453
rs17036328				GAD	hyperglycemia insulin	16567542
rs17036328				GAD	diabetes, type 2	14581147
rs17036328				GAD	Diabetes mellitus type II|Diabetes Mellitus, Type 2|Obesity	12218380
rs17036328				GAD	Insulin Resistance|Weight Loss	16230789
rs17036328				GAD	Birth Weight|Hypertension	15201543
rs17036328				GAD	heart disease	20016803
rs17036328				GAD	postprandial responses to glucose or fat tolerance tests	11001532
rs17036328				GAD	Obesity, Morbid	19491387
rs17036328				GAD	Type 2 diabetes	15986237
rs17036328				GAD	Body Weight|Diabetes Mellitus, Type 2	19188432
rs17036328				GAD	Arteriosclerosis|Diabetes mellitus type II|Diabetes Mellitus, Type 2	14581158
rs17036328				GAD	waist circumference	10805513
rs17036328				GAD	Insulin Resistance|POLYCYSTIC OVARIAN SYNDROME|Polycystic Ovary Syndrome	17141766
rs17036328				GAD	oxidized low-density lipoprotein and cardiolipin autoantibodies	12601635
rs17036328				GAD	left ventricular hypertrophy	14671555
rs17036328				GAD	body mass; insulin; lipids; left ventricular hypertrophy; glucose; blood pressure, arterial; metabolic syndrome	15649578
rs17036328				GAD	fasting insulin level	14681835
rs17036328				GAD	Hypertension|Insulin Resistance	11924722
rs17036328				GAD	colorectal cancer	15894676
rs17036328				GAD	Chronic ulcerative colitis|Colitis, Ulcerative	20392673
rs17036328				GAD	Pre-Eclampsia	12324185
rs17036328				GAD	obesity	19876004
rs17036328				GAD	Type 2 diabetes	17493550
rs17036328				GAD	Type 2 diabetes	20437825
rs17036328				GAD	Birth Weight	19000312
rs17036328				GAD	Atherosclerosis|Cardiovascular Diseases	16259478
rs17036328				GAD	atherosclerosis, coronary hyperlipidemia	17272748
rs17036328				GAD	colorectal cancer	20437058
rs17036328				GAD	Fatty Liver	19208777
rs17036328				GAD	Hypertension	17893373
rs17036328				GAD	Diabetes Mellitus|Diabetes Mellitus, Type 2|	19139842
rs17036328				GAD	colorectal cancer	16108832
rs17036328				GAD	Multiple Sclerosis	18977277
rs17036328				GAD	diabetes, type 2; liver disease	12732844
rs17036328				GAD	Diabetes mellitus type II|Diabetes Mellitus, Type 2	15161789
rs17036328				GAD	diabetes, type 2	19020324
rs17036328				GAD	colorectal cancer	16141797
rs17036328				GAD	HIV-Associated Lipodystrophy Syndrome	18753860
rs17036328				GAD	Coronary Disease|Coronary heart disease|Myocardial Infarction|Obesity|Weight Gain	15920035
rs17036328				GAD	Angina Pectoris, Variant|Chest Pain|Coronary Disease|Coronary heart disease|Myocardial Infarction|Syndrome	17892998
rs17036328				GAD	diabetes, type 2	19020323
rs17036328				GAD	alcohol	18786524
rs17036328				GAD	Insulin Resistance	12716762
rs17036328				GAD	insulin; glucose	14677049
rs17036328				GAD	obesity	12395215
rs17036328				GAD		19837787
rs17036328				GAD		19279076
rs17036328				GAD		19900151
rs17036328				GAD	Type 2 diabetes	20075150
rs17036328				GAD	schizophrenia	19193342
rs17036328				GAD		19846795
rs17036328				GAD	Body Weight|Obesity	15562396
rs17036328				GAD	Alzheimer's disease	17270153
rs17036328				GAD	diabetes, type 2	20045142
rs17036328				GAD	Chorioamnionitis|Fetal Membranes, Premature Rupture|Infection of amniotic sac and membranes|Obstetric Labor, Premature|Pre-Eclampsia|Premature Birth	20452482
rs17036328				GAD	Myocardial Infarction	18247297
rs17036328				GAD	Acute Coronary Syndrome|	18620593
rs17036328				GAD	Coronary Artery Disease|Insulin Resistance	19536733
rs17036328				GAD	cholesterol, HDL; triglycerides; cholesterol, LDL; cholesterol, total; glucose	11897821
rs17036328				GAD	Adenoma|Colorectal Neoplasms	15564289
rs17036328				GAD	Type 2 diabetes	20079163
rs17036328				GAD	Alzheimer's disease	17440948
rs17036328				GAD	colorectal cancer	16937502
rs17036328				GAD	Obesity	19733160
rs17036328				GAD	bronchodilator response	18617639
rs17036328				GAD	Diabetes Mellitus, Type 2|Diabetes, Gestational	18162503
rs17036328				GAD	Body Weight|Diabetes Mellitus, Type 2	18271689
rs17036328				GAD	Brain Ischemia|Hypertension|Osteoporosis|Stroke	19131662
rs17036328				GAD	obesity	15518421
rs17036328				GAD	atherosclerosis, generalized	15356014
rs17036328				GAD	schizophrenia; alcohol dependence	11840500
rs17036328				GAD	Fatty Liver	20825652
rs17036328				GAD	Type 2 diabetes	17805473
rs17036328				GAD	Obesity	17616777
rs17036328				GAD	Obesity	18379566
rs17036328				GAD	BMI	17094261
rs17036328				GAD	exercise-mediated changes of insulin resistance	12601634
rs17036328				GAD	Obesity	21150196
rs17036328				GAD	Type 2 diabetes	20420754
rs17036328				GAD	birth weight preterm delivery	17259396
rs17036328				GAD	diabetes, type 2	11409297
rs17036328				GAD	beta-cell function; insulin sensitivity	11402923
rs17036328				GAD	diabetes, type 2	17020404
rs17036328				GAD	weight gain	12075579
rs17036328				GAD	Obesity|Weight Gain|Weight Loss	17092389
rs17036328				GAD	Hypercholesterolemia	20413122
rs17036328				GAD	Albuminuria|Inflammation|Kidney Diseases	21054877
rs17036328				GAD	Insulin Resistance	15367918
rs17036328				GAD	hypertriglyceridemia	16630553
rs17036328				GAD	type 2 diabetes	17463246
rs17036328				GAD	diabetes, type 2	15782399
rs17036328				GAD	plasma HDL cholesterol (HDL-C) levels	18660489
rs17036328				GAD	polycystic ovary syndrome	16600233
rs17036328				GAD	diabetes, type 2	17463248
rs17036328				GAD	diabetes, type 2 | diabetes, type 1	19455305
rs17036328				GAD	skin cancer, non-melanoma	17307204
rs17036328				GAD	diabetes, type 2	16804087
rs17036328				GAD	myocardial infarct	12663371
rs17036328				GAD	hypertension	17785925
rs17036328				GAD	Type 2 diabetes	15581066
rs17036328				GAD	hypertension	17374678
rs17036328				GAD	atherosclerosis	19948975
rs17036328				GAD	Chorioamnionitis|Fetal Membranes, Premature Rupture|Infection of amniotic sac and membranes	20673868
rs17036328				GAD	Weight Loss	11522688
rs17036328				GAD	plasma HDL-C levels	19878569
rs17036328				GAD	Wegeners Granulomatosis	19223982
rs17036328				GAD	hypertension	15662218
rs17036328				GAD	colon cancer rectal cancer	16489531
rs17036328				GAD	Obesity|Overweight	18426866
rs17036328				GAD	heart disease, ischemic	15699916
rs17036328				GAD	body mass; insulin	15015141
rs17036328				GAD	diabetes, type 2	19846176
rs17036328				GAD	prostate cancer	19267370
rs17036328				GAD		19484168
rs17036328				GAD	Type 2 diabetes	17213274
rs17036328				GAD	diabetes, type 2	19720797
rs17036328				GAD	bladder cancer	16110031
rs17036328				GAD	Type 2 diabetes	17292728
rs17036328				GAD	Arthritis, Psoriatic|Psoriatic arthropathy	16783862
rs17036328				GAD	Hypercholesterolemia|LDLC levels	20602615
rs17036328				GAD	cardiovascular risk	19267951
rs17036328				GAD	Arthritis, Rheumatoid|Rheumatoid Arthritis	15988600
rs17036328				GAD	Alcoholism|Liver Cirrhosis, Alcoholic	19673747
rs17036328				GAD	obesity	11315829
rs17036328				GAD	Cardiovascular Diseases|Metabolic Syndrome X	17322577
rs17036328				GAD	obesity	15972940
rs17036328				GAD	diabetes, type 2	19247372
rs17036328				GAD	diabetes, type 2	18598350
rs17036328				GAD	Hypertension|Insulin Resistance|Metabolic Syndrome X|Obesity	18198294
rs17036328				GAD	Insulin Resistance|Polycystic Ovary Syndrome	19465486
rs17036328				GAD	Type 2 diabetes|reduced prostate cancer risk	20203524
rs17036328				GAD	Hirsutism|Insulin Resistance|POLYCYSTIC OVARIAN SYNDROME|Polycystic Ovary Syndrome	15853827
rs17036328				GAD	triglycerides; atherosclerosis, coronary; lipoprotein	15128052
rs17036328				GAD	Triglycerides	17903299
rs17036328				GAD	hypertension	11715069
rs17036328				GAD	insulin; blood pressure, arterial	15940190
rs17036328				GAD	Apoplexy|Stroke	17359638
rs17036328				GAD		19548113
rs17036328				GAD	diabetes, type 2	18498634
rs17036328				GAD	obesity	16029943
rs17036328				GAD	Metabolic Syndrome X	16314192
rs17036328				GAD	Hyperglycemia|Obesity	18551086
rs17036328				GAD	Body Weight|Weight Loss	19543210
rs17036328				GAD	Type 2 diabetes	18091023
rs17036328				GAD	Diabetes mellitus type II|Diabetes Mellitus, Type 2|Hypertension|Obesity	16625233
rs17036328				GAD	Crohn Disease	20650551
rs17036328				GAD	Insulin Resistance|Obesity	12370112
rs17036328				GAD	Inflammation|Polycystic Ovary Syndrome	18680073
rs17036328				GAD	diabetes, type 2	18516622
rs17036328				GAD	Hypertension|Obesity	18724972
rs17036328				GAD		16644635
rs17036328				GAD	Dementia|Diabetes Complications	18280041
rs17036328				GAD	Carcinoma|Disease Susceptibility|Endometrial Neoplasms	15608564
rs17036328				GAD	Type 2 diabetes	12406034
rs17036328				GAD	Type 2 diabetes	12062858
rs17036328				GAD	diabetes, type 2 | diabetes, type 1	18426861
rs17036328				GAD	Insulin Resistance|Obesity	18645733
rs17036328				GAD	colorectal cancer	16513680
rs17036328				GAD	weight maintenance	16210701
rs17036328				GAD	breast cancer	17348446
rs17036328				GAD	Neoplasms	20596649
rs17036328				GAD	Body Weight|Overweight	18282590
rs17036328				GAD	Diabetes mellitus type II|Diabetes Mellitus, Type 2|Insulin Resistance	15778927
rs17036328				GAD	Kidney Failure, Chronic	19578796
rs17036328				GAD	type 2 diabetes	17463249
rs17036328				GAD	lung cancer	20811626
rs17036328				GAD	lung cancer	19170196
rs17036328				GAD	Chronic renal failure|Kidney Failure, Chronic	21085059
rs17036328				GAD	Growth Disorders|Weight Gain	19808901
rs17036328				GAD	diabetes, type 2	12882888
rs17036328				GAD	Chronic Obstructive Pulmonary Disease	21044285
rs17036328				GAD	Coronary Artery Disease	17322631
rs17036328				GAD	Insulin Resistance	12453902
rs17036328				GAD	obesity	12709137
rs17036328				GAD	obesity	15531738
rs17036328				GAD	Myocardial Infarction	15217350
rs17036328				GAD	obesity	12568179
rs17036328				GAD	higher levels of serum leptin	10805513
rs17036328				GAD	blood pressure, arterial body mass hypertension, ocular insulin metabolic syndrome	16216916
rs17036328				GAD	Diabetic Angiopathies|Stroke	19651920
rs17036328				GAD	Prediabetes syndrome|Prediabetic State	17065690
rs17036328				GAD	Type 2 diabetes	16401314
rs17036328				GAD	diabetes, type 2	19506043
rs17036328				GAD	obesity	18823720
rs17036328				GAD	Cellulitis|Obesity	20059631
rs17036328				GAD	Insulin Resistance|Metabolic Syndrome X	18451773
rs17036328				GAD	diabetes, type 2	15739197
rs17036328				GAD	Arrhythmogenic Right Ventricular Dysplasia|Heart Failure	18313022
rs17036328				GAD	Type 2 diabetes	20571754
rs17036328				GAD	obesity	11872365
rs17036328				GAD	Diabetes Mellitus, Type 2|	18657335
rs17036328				GAD	type 2 diabetes	17463248
rs17036328				GAD	diabetes, type 2	19502414
rs17036328				GAD	Diabetes, Gestational|Gestational diabetes mellitus |Weight Gain	16678327
rs17036328				GAD	POLYCYSTIC OVARIAN SYNDROME|Polycystic Ovary Syndrome	12615821
rs17036328				GAD	Natural Menopause|Obesity|POF - Premature ovarian failure|POLYCYSTIC OVARIAN SYNDROME|Polycystic Ovary Syndrome|Primary Ovarian Insufficiency|Puberty, Delayed|Puberty, Precocious|Thrombophilia|Tobacco Use Disorder	20734064
rs17036328				GAD	asthma	17329993
rs17036328				GAD	Birth Weight|Diabetes mellitus type II|Diabetes Mellitus, Type 2	12086968
rs17036328				GAD	Prenatal Exposure Delayed Effects|Starvation	16644636
rs17036328				GAD	atherosclerosis	12765972
rs17036328				GAD	Diabetes mellitus type II|Diabetes Mellitus, Type 2|Hyperinsulinism|Insulin Resistance	11069206
rs17036328				GAD	Acute Coronary Syndrome	19117570
rs17036328				GAD	Biliary Tract Neoplasms|Inflammation	18676870
rs17036328				GAD	diabetes, type 2	19794065
rs17036328				GAD	Insulin Resistance| free fatty acid	12354130
rs17036328				GAD	Coronary Restenosis|Coronary Stenosis	20070029
rs17036328				GAD	lung cancer	18676680
rs17036328				GAD	obesity|Type 2 diabetes	15784141
rs17036328				GAD	chronic obstructive pulmonary disease	19625176
rs17036328				GAD	Calcinosis|Coronary Artery Disease|Diabetes mellitus	20616309
rs17036328				GAD	diabetes, type 2	17601994
rs17036328				GAD	Diabetes mellitus type II|Diabetes Mellitus, Type 2|Hyperinsulinism|Insulin Resistance	11596673
rs17036328				GAD	Insulin Resistance|POLYCYSTIC OVARIAN SYNDROME|Polycystic Ovary Syndrome	16785159
rs17036328				GAD	obesity	17653445
rs17036328				GAD	obesity	20712903
rs17036328				GAD	atherosclerosis	20512451
rs17036328				GAD	metabolic syndrome	19805902
rs17036328				GAD	diabetes, type 2	19479237
rs17036328				GAD	metabolic syndrome	19056482
rs17036328				GAD	Type 2 diabetes	15959417
rs17036328				GAD	esophageal adenocarcinoma	20453000
rs17036328				GAD	obesity	15855261
rs17036328				GAD	POLYCYSTIC OVARIAN SYNDROME|Polycystic Ovary Syndrome	20130411
rs17036328				GAD	Colonic Neoplasms|Obesity|Rectal Neoplasms	15860437
rs17036328				GAD	Hypertension	18789381
rs17036328				GAD	Insulin Resistance	15855254
rs17036328				GAD	Alzheimer's disease	18573313
rs17036328				GAD	Osteoarthritis, Knee	16973789
rs17036328				GAD	Insulin Resistance	16253648
rs17036328				GAD	Albuminuria|Diabetes mellitus type II|Diabetes Mellitus, Type 2|Diabetic Nephropathies|Diabetic Nephropathy	17681394
rs17036328				GAD	Type 2 diabetes	14730381
rs17036328				GAD	Sarcoidosis	19070258
rs17036328				GAD	carotid atherosclerosis	15144586
rs17036328				GAD	diabetes, type 2	19303976
rs17036328				GAD	Diabetes mellitus type II|Diabetes Mellitus, Type 2	15994875
rs17036328				GAD	Myocardial Infarction	17921408
rs17036328				GAD	Coronary Heart Disease	11916624
rs17036328				GAD	obesity	10523018
rs17036328				GAD	Glucose Intolerance	12502512
rs17036328				GAD	lipid metabolism and adiposity	19890028
rs17036328				GAD	Chronic ulcerative colitis|Colitis, Ulcerative|Crohn Disease|Crohn's disease	20591056
rs17036328				GAD	diabetes, type 2	14669172
rs17036328				GAD	diabetes, type 2	18984664
rs17036328				GAD	Type 2 diabetes	17327435
rs17036328				GAD	Type 2 diabetes	20334678
rs17036328				GAD	adiposity and insulin action	16955276
rs17036328				GAD	obesity	15543217
rs17036328				GAD	Hyperlipidemia, Familial Combined|Insulin Resistance|Mixed hyperlipidemia	14680975
rs17036328				GAD	obesity	16940242
rs17036328				GAD	Diabetes mellitus type II|Diabetes Mellitus, Type 2	20112822
rs17036328				GAD	Peripheral Vascular Diseases	18538667
rs17036328				GAD	normal variation	18996470
rs17036328				GAD	bladder cancer	19692168
rs17036328				GAD	BMI	18657264
rs17036328				GAD	Type 2 diabetes	17439324
rs17036328				GAD	lung cancer	16407418
rs17036328				GAD	Diabetes mellitus|Glucose Intolerance|Insulin Resistance|POLYCYSTIC OVARIAN SYNDROME|Polycystic Ovary Syndrome	16316841
rs17036328				GAD	Endometriosis	15136115
rs17036328				GAD	Insulin Resistance|Obesity	20694299
rs17036328				GAD	Type 2 diabetes	18159845
rs17036328				GAD	diabetes, type 2	19846173
rs17036328				GAD	Femur Head Necrosis	18182855
rs17036328				GAD	larger body mass	11079814
rs17036328				GAD	Diabetes Mellitus, Type 1	18211635
rs17036328				GAD	longevity	16803995
rs17036328				GAD	Type 2 diabetes	20490451
rs17036328				GAD	Birth Weight|Body Weight	17805195
rs17036328				GAD	diabetes, type 2	19418728
rs17036328				GAD	Glomerulonephritis, IGA|Hypertension|IGA Glomerulonephritides	14616762
rs17036328				GAD	insulin sensitivity and body composition	15015141
rs17036328				GAD	breast cancer	17588204
rs17036328				GAD	Coronary Disease|Coronary heart disease|Diabetes mellitus type II|Diabetes Mellitus, Type 2	20536507
rs17036328				GAD	type 2 diabetes	18372903
rs17036328				GAD	diabetes, type 2	15592662
rs17036328				GAD	atherosclerosis	15284449
rs17036328				GAD	Obesity	16180511
rs17036328				GAD	insulin	12829658
rs17036328				GAD	obesity	15976135
rs17036328				GAD	hypertension	16696315
rs17036328				GAD	obesity	19573164
rs17036328				GAD		19859551
rs17036328				GAD	schizophrenia	19560328
rs17036328				GAD	higher body mass index	10805513
rs17036328				GAD	Obesity	19367093
rs17036328				GAD	obesity	12744304
rs17036328				GAD	metabolic syndrome	19609844
rs17036328				GAD	Edema|Hypertension|Skin Diseases	20631015
rs17036328				GAD	Metabolic Syndrome X	18268966
rs17036328				GAD	diabetes, type 2	19536736
rs17036328				GAD	diabetes, type 2	14514601
rs17036328				GAD	Hypertension	19254215
rs17036328				GAD	esophageal cancer	18398047
rs17036328				GAD	Body Weight	18388889
rs17036328				GAD	diabetes, type 2	19592620
rs17036328				GAD	diabetes, type 2	12610044
rs17036328				GAD	Arthritis, Rheumatoid	19199260
rs17036328				GAD	hypertension	12544508
rs17036328				GAD	Ventricular Dysfunction, Left	20426853
rs17036328				GAD	diabetes, type 2	12079854
rs17036328				GAD	body weight	12429071
rs17036328				GAD	resistin	19178525
rs17036328				GAD	Obesity, Morbid|Weight Loss	19760975
rs17036328				GAD	Increased plasma concentrations of total cholesterol	10702770
rs17036328				GAD	glucose homeostasis	20043145
rs17036328				GAD	Colitis, Ulcerative	18507082
rs17036328				GAD	colorectal cancer	20440859
rs17036328				GAD	asthma	19217272
rs17036328				GAD	Diabetes mellitus|Insulin Resistance	14729856
rs17036328				GAD	diabetes, type 2; nephropathy, diabetic	11980626
rs17036328				GAD	polycystic ovary syndrome	19681917
rs17036328				GAD	Diabetes mellitus type II|Diabetes Mellitus, Type 2|Insulin Resistance|Obesity	17941898
rs17036328				GAD	prostate cancer	16763406
rs17036328				GAD	colorectal cancer	17544013
rs17036328				GAD	Diabetes mellitus type II|Diabetes Mellitus, Type 2|Insulin Resistance	20368233
rs17036328				GAD	Type 2 diabetes	16084854
rs17036328				GAD	leptin	16622580
rs17036328				GAD	blood pressure, arterial cholesterol cholesterol, HDL cholesterol, LDL dyslipidemia retinopathy, diabetic triglycerides	16896567
rs17036328				GAD	Coronary Disease|Coronary heart disease	14659862
rs17036328				GAD	Diabetes mellitus type II|Diabetes Mellitus, Type 2|Insulin Resistance	11862322
rs17036328				GAD	Type 2 diabetes	20550665
rs17036328				GAD	Hyperlipidemias	12630956
rs17036328				GAD	Coronary Disease|Coronary heart disease|Inflammation|Insulin Resistance	20855565
rs17036328				GAD	Adenocarcinoma|Dyspepsia|Helicobacter Infections|Peptic Ulcer|Stomach Neoplasms	18372284
rs17036328				GAD	hypertension	20623456
rs17036328				GAD	Cardiovascular Diseases|Inflammation	18263601
rs17036328				GAD	Hepatopulmonary Syndrome|Liver Cirrhosis	20346360
rs17036328				GAD	Birth Weight|Body Weight|Diabetes mellitus type II|Diabetes Mellitus, Type 2|Insulin Resistance|Obesity	14981210
rs17036328				GAD	melanoma	16713673
rs17036328				GAD	metabolic syndrome	18362424
rs17036328				GAD	Insulin Resistance|Obesity	17624182
rs17036328				GAD	obesity|BMI	20929593
rs17036328				GAD	Diabetes mellitus|HIV Infections|[X]Human immunodeficiency virus disease	20879858
rs17036328				GAD	Diabetes mellitus type II|Diabetes Mellitus, Type 2|Weight Gain	17259473
rs17036328				GAD	Body Weight	17903300
rs17036328				GAD	colorectal cancer	18992148
rs17036328				GAD	atherosclerosis	20142250
rs17036328				GAD	BMI- Edema rosiglitazone or pioglitazone	18996102
rs17036328				GAD	POLYCYSTIC OVARIAN SYNDROME|Polycystic Ovary Syndrome	14671186
rs17036328				GAD	diabetes, type 2	11928067
rs17036328				GAD	Diabetes mellitus type II|Diabetes Mellitus, Type 2|Hypertrophy|Insulin Resistance|Obesity	11242476
rs17036328				GAD	lipids; height	12588773
rs17036328				GAD	diabetes, type 2; obesity	15211802
rs17036328				GAD	diabetes, type 2	14988278
rs17036328				GAD	obesity	12673785
rs17036328				GAD	essential hypertension	12923396
rs17036328				GAD	Polycystic Ovary Syndrome	19549442
rs17036328				GAD	Endometriosis	20560917
rs17036328				GAD	normal variation	18936436
rs17036328				GAD	Bulimia	20468064
rs17036328				GAD	Diabetes Mellitus, Type 2	18828733
rs17036328				GAD	Hypertriglyceridemia|Metabolic Syndrome X	16916989
rs17036328				GAD	Esophageal Neoplasms|Hyperglycemia|Oesophageal neoplasm	20145925
rs17036328				GAD	Type 2 diabetes	20503258
rs17036328				GAD	Biliary calculi|Gallstones	17696929
rs17036328				GAD	Acute Coronary Syndrome	19500413
rs17036328				GAD	body mass; insulin; obesity; glucose	15959859
rs17036328				GAD	obesity|hypertension	17874829
rs17036328				GAD	metabolic syndrome	19237017
rs17036328				GAD	Metabolic Syndrome X|Obesity	18777501
rs17036328				GAD	Adenocarcinoma|Helicobacter Infections|Peptic Ulcer|Stomach Neoplasms	20568969
rs17036328				GAD	atherosclerosis	20485444
rs17036328				GAD	Type 2 diabetes	20580033
rs17036328				GAD	Obesity	19818126
rs17036328				GAD	cardiovascular	15486307
rs17036328				GAD	POLYCYSTIC OVARIAN SYNDROME|Polycystic Ovary Syndrome	20840271
rs17036328				GAD	Birth Weight	19148128
rs17036328				GAD	diabetes, type 2	15797964
rs17036328				GAD	Alzheimer's disease	19631630
rs17036328				GAD	diabetes, type 2; diabetes, type 1	16367885
rs17036328				GAD	diabetes, type 2	19862325
rs17036328				GAD	Hypertension/complications*	19282863
rs17036328				GAD	increased antilipolytic insulin sensitivity	11289055
rs17036328				GAD	epithelial ovarian cancer	19064572
rs17036328				GAD	inflammatory bowel disease	19104705
rs17036328				GAD	Fatty Liver	17999673
rs17036328				GAD	colorectal cancer	16965392
rs17036328				GAD	cardiovascular risk factors	11248748
rs17036328				GAD	Type 2 Diabetes| edema | rosiglitazone	20628086
rs17036328				GAD	thyroid cancer	19730683
rs17036328				GAD	breast cancer	17428620
rs17036328				GAD	diabetes, type 2	19380854
rs17036328				GAD	blood pressure, arterial endothelium destruction	16789503
rs17036328				GAD	colorectal cancer	19760027
rs17036328				GAD	POLYCYSTIC OVARIAN SYNDROME|Polycystic Ovary Syndrome	15705622
rs17036328				GAD	Cardiovascular Diseases|Inflammation	17890503
rs17036328				GAD	Bone Mineral Density	19453261
rs17036328				GAD	metabolic syndrome	19035184
rs17036328				GAD	Pancreatic Neoplasms	19436234
rs17036328				GAD	Obesity	20653996
rs17036328				GAD	Diabetes mellitus|Diabetes mellitus type II|Diabetes Mellitus, Type 2	20682687
rs17036328				GAD	obesity	9792554
rs17036328				GAD	Graves Disease|Graves Ophthalmopathy|Orbital Diseases	18624999
rs17036328				GAD	diabetes, type 2	12145184
rs17036328				GAD	diabetes, gestational	17342473
rs17036328				GAD	longevity	20800603
rs17036328				GAD	Body Weight|Obesity	16007414
rs17036328				GAD	Chronic renal failure|Inflammation|Kidney Failure, Chronic	16115480
rs17036328				GAD	dementia	20640553
rs17036328				GAD	Adenocarcinoma|Stomach Neoplasms	16393309
rs17036328				GAD	obesity	17898990
rs17036328				GAD	Coronary Disease|Hypertension	19228871
rs17036328				GAD	obesity	14974928
rs17036328				GAD	Alzheimer's disease	15666037
rs17036328				GAD	diabetes, type 2	18597214
rs17036328				GAD		20032817
rs17036328				GAD	Endometriosis|Leiomyoma|Uterine Neoplasms	16725353
rs17036328				GAD	LDL-cholesterol	10702770
rs17036328				GAD	insulin; obesity	15985484
rs17036328				GAD	lung cancer	19789190
rs17036328				GAD	Gastritis|Glucose Metabolism Disorders|Helicobacter Infections|Stomach Neoplasms	17763950
rs17036328				GAD	Diabetes Mellitus, Type 1|Diabetes Mellitus, Type 2|Diabetic Retinopathy	19587357
rs17036328				GAD	Fatty Liver	21155004
rs17036328				GAD	schizophrenia	19622037
rs17036328				GAD	Hyperinsulinism|Insulin Resistance|Puberty, Precocious	20606394
rs17036328				GAD	diabetes, type 2	19602701
rs17036328				GAD	Adenocarcinoma|Carcinoma, Renal Cell|Endometrial Neoplasms|Kidney Neoplasms|Neoplasms|Renal Cell Carcinoma	11511919
rs17036328				GAD	triglycerides	15764642
rs17036328				GAD	Bone Mineral Density	19644638
rs17036328				GAD	healthy oldest-old	19680556
rs17036328				GAD	diabetes, type 2	12923397
rs17036328				GAD	Amyotrophic Lateral Sclerosis|	18513389
rs17036328				GAD	hyperandrogenism	16541712
rs17036328				GAD	diabetes, type 2	17570749
rs17036328				GAD	non-Hodgkin lymphoma	16543247
rs17036328				GAD	POLYCYSTIC OVARIAN SYNDROME|Polycystic Ovary Syndrome	15472214
rs17036328				GAD	lower lipoprotein lipase activity	11872694
rs17036328				GAD	Weight Gain|Weight Loss	11508283
rs17036328				GAD	Multiple Myeloma	18997828
rs17036328				GAD	Diabetes mellitus type II|Diabetes Mellitus, Type 2|Diabetic Neuropathies|Insulin Resistance|Obesity	15543562
rs17036328				GAD	diabetes, type 1	18467141
rs17036328				GAD	metabolic syndrome	18370824
rs17036328				GAD	Disease Susceptibility|Metabolic Syndrome X	12161548
rs17036328				GAD	diabetes, type 1	18466209
rs17036328				GAD	Osteoporosis, Postmenopausal	15846185
rs17036328				GAD	Brain Ischemia|Stroke	19729601
rs17036328				GAD	metabolic syndrome	19745552
rs17036328				GAD	diabetes, type 2	12145174
rs17036328				GAD	Colorectal Cancer	12839942
rs17036328				GAD	human fertility	18443916
rs17036328				GAD	Alzheimer's disease	19141999
rs17036328				GAD	Echocardiography	17903301
rs17036328				GAD	Type 2 diabetes	17434720
rs17036328				GAD	diabetes, type 2	18683148
rs17036328				GAD	diabetes, type 2	17192490
rs17036328				GAD	hypertension; glucose tolerance; insulin; hematology indices	15759454
rs17036328				GAD	Type 2 diabetes	17084528
rs17036328				GAD	Type 2 diabetes	20424228
rs17036328				GAD	Birth Weight|Body Weight|Diabetes mellitus type II|Diabetes Mellitus, Type 2|Insulin Resistance	17135601
rs17036328				GAD	Osteoporosis	18707223
rs17036328				GAD	Lupus Erythematosus, Systemic|Systemic lupus erythematosus	15934434
rs17036328				GAD	Type 2 diabetes	16920849
rs17036328				GAD	Obesity	19056576
rs17036328				GAD	psoriasis	15083308
rs17036328				GAD	diabetes, type 2	12375694
rs17036328				GAD	colorectal cancer	16775170
rs17036328				GAD	HIV Infections|Lipodystrophy	19534662
rs17036328				GAD	Insulin Resistance	12404189
rs17036328				GAD		17355643
rs17036328				GAD	Dyslipidemias	20388362
rs17036328				GAD	metabolic syndrome	18424599
rs17036328				GAD	diabetes, type 2	19324937
rs17036328				GAD	HDL cholesterol/ BMI	10591673
rs17036328				GAD	Diabetes mellitus type II|Diabetes Mellitus, Type 2|Glucose Metabolism Disorders	20384434
rs17036328				GAD	osteoporosis	19727905
rs17036328				GAD	Obesity	17985660
rs12686676	Egg/egg products	x	1.89383
rs12686676	Egg/egg products		1.43937
rs2334499	Sugar-sweetened beverages	x	1.88435
rs2334499	Sugar-sweetened beverages		1.75909
rs2334499				GAD	liver cancer	11798894
rs849135	Fermented Dairy		1.86011
rs849135	Fermented Dairy	x	1.49947
rs849135				GWAS	Type 2 diabetes	26961502
rs849135				GWAS	Type 2 diabetes	24509480
rs849135				GWAS	Type 2 diabetes	22885922
rs849135				GWAS	Type 2 diabetes	30054458
rs849135				GAD	prostate cancer	20717903
rs849135				GAD	prostate cancer	18264096
rs849135				GAD	prostate cancer	19549807
rs849135				GAD	prostate cancer	20690139
rs849135				GAD	diabetes, type 2	19592620
rs849135				GAD	prostate cancer	19366831
rs849135				GAD	prostate cancer	18794092
rs849135				GAD	prostate cancer	20450899
rs849135				GAD	Hip	17903296
rs849135				GAD	Diabetes Mellitus, Type 2|	19247373
rs849135				GAD	obesity	20712903
rs849135				GAD	Diabetes mellitus|HIV Infections|[X]Human immunodeficiency virus disease	20879858
rs849135				GAD	height	18952825
rs849135				GAD	Triglycerides	17903299
rs849135				GAD	Diabetes Mellitus, Type 2	20581827
rs849135				GAD	Type 2 diabetes	20161779
rs849135				GAD	Type 2 diabetes|reduced prostate cancer risk	20203524
rs849135				GAD	type 2 diabetes	18372903
rs849135				GAD	diabetes, type 2	19020323
rs849135				GAD	diabetes, type 2	19324937
rs849135				GAD	prostate cancer	19998368
rs849135				GAD	Tobacco Use Disorder	20379614
rs849135				GAD	prostate cancer	19318432
rs849135				GAD	prostate cancer	20406958
rs849135				GAD	obesity	20816152
rs849135				GAD	diabetes, type 2	19502414
rs849135				GAD	diabetes, type 2	19455301
rs849135				GAD	skeletal frame size	19343178
rs849135				GAD	diabetes, type 2	18567820
rs849135				GAD	diabetes, type 2	19789630
rs849135				GAD		18952825
rs849135				GAD	diabetes, type 2	19720844
rs849135				GAD	prostate cancer	19900942
rs849135				GAD	Lupus Erythematosus, Systemic	19838195
rs849135				GAD	height	19343178
rs849135				GAD	Prostatic Neoplasms	18264096
rs849135				GAD	diabetes, type 2	19833888
rs849135				GAD	prostate cancer	19902474
rs849135				GAD	diabetes, type 2	18714373
rs849135				GAD	Type 2 diabetes	20075150
rs849135				GAD	Electrocardiography	17903306
rs849135				GAD	diabetes, type 2	19670153
rs849135				GAD	diabetes, type 2	18591388
rs849135				GAD	prostate cancer	19866473
rs849135				GAD	Echocardiography	17903301
rs849135				GAD	prostate cancer	20460480
rs849135				GAD	Body Height	18952825
rs849135				GAD	prostate cancer	19423541
rs849135				GAD	prostate cancer	19767753
rs849135				GAD	diabetes, type 2	19933996
rs849135				GAD	Diabetes Mellitus|Diabetes Mellitus, Type 2|	19139842
rs849135				GAD	diabetes, type 2	19225753
rs849135				GAD	diabetes, type 2	19258404
rs849135				GAD	diabetes, type 2	19602701
rs849135				GAD	diabetes, type 2	19794065
rs849135				GAD	Height	20546612
rs849135				GAD	diabetes, type 2	19862325
rs849135				GAD	Type 2 diabetes	20490451
rs849135				GAD	Body Height	19343178
rs849135				GAD	Diabetes Mellitus, Type 2	18372903
rs849135				GAD	diabetes, type 2	19741467
rs849135				GAD	prostate cancer	20878950
rs849135				GAD	Type 2 diabetes	20927120
rs849135				GAD	diabetes, type 2	19020324
rs2126259	Legumes	x	1.85891
rs2126259				GWAS	High density lipoprotein cholesterol levels	29507422
rs2126259				GWAS	Total cholesterol levels	29507422
rs2126259				GWAS	HDL cholesterol	23505323
rs2126259				GWAS	C-reactive protein levels or total cholesterol levels (pleiotropy)	27286809
rs2126259				GWAS	Low density lipoprotein cholesterol levels	29507422
rs2126259				GWAS	LDL cholesterol	20864672
rs2126259				GWAS	Triglycerides	29507422
rs2126259				GWAS	Total cholesterol levels	31217584
rs2126259				GWAS	High density lipoprotein cholesterol levels	31217584
rs683135	Fermented Dairy		1.85823
rs683135	Tea	x	1.40456
rs683135				GAD	Hypothyroidism	22493691
rs683135				GAD	Tobacco Use Disorder	20379614
rs683135				GAD	Type 2 Diabetes| edema | rosiglitazone	20628086
rs7756992	Root vegetables	x	1.85199
rs7756992	Fish		1.77453
rs7756992	Root vegetables		1.38142
rs7756992				GWAS	Type 2 diabetes	22885922
rs7756992				GWAS	Birth weight (MTAG)	31681408
rs7756992				GWAS	Type 2 diabetes	30595370
rs7756992				GWAS	Glycated hemoglobin levels	28898252
rs7756992				GWAS	Type 2 diabetes	24509480
rs7756992				GWAS	Infant head circumference (MTAG)	31681408
rs7756992				GWAS	Type 2 diabetes	30297969
rs7756992				GWAS	Insulin secretion rate	28490609
rs7756992				GWAS	Type 2 diabetes	17460697
rs7756992				GWAS	Type 2 diabetes	32541925
rs7756992				GWAS	Birth length (MTAG)	31681408
rs7756992				GWAS	Type 2 diabetes	26961502
rs7756992				GWAS	Type 2 diabetes	30054458
rs7756992				GAD		19279076
rs7756992				GAD	diabetes, type 2	19401414
rs7756992				GAD	Type 2 diabetes	20580033
rs7756992				GAD	diabetes, type 2	19020323
rs7756992				GAD	diabetes, type 2	19794065
rs7756992				GAD	diabetes, type 2	19734900
rs7756992				GAD	Calcinosis|Coronary Artery Disease|Diabetes mellitus	20616309
rs7756992				GAD	diabetes, type 2	18469204
rs7756992				GAD	diabetes, type 2	18477659
rs7756992				GAD	Type 2 diabetes	20215779
rs7756992				GAD	diabetes, type 2	19228808
rs7756992				GAD	Type 2 diabetes	20424228
rs7756992				GAD	Diabetes Mellitus, Type 2|Fetal Diseases|Malnutrition|Starvation	19258437
rs7756992				GAD	glucose homeostasis	20043145
rs7756992				GAD	diabetes, type 2	19933996
rs7756992				GAD	type 2 diabetes	18372903
rs7756992				GAD	diabetes, type 2	19247372
rs7756992				GAD	diabetes, type 2	18984664
rs7756992				GAD	Crohn Disease|Rectal Fistula	19422935
rs7756992				GAD	Crohn Disease|Crohn's disease|Inflammatory bowel disease, NOS|Inflammatory Bowel Diseases	19760754
rs7756992				GAD	ulcerative colitis	19174780
rs7756992				GAD	Crohn Disease|	18587394
rs7756992				GAD	Crohn Disease|Crohn's disease|Diabetes mellitus type II|Diabetes Mellitus, Type 2|Psoriasis	17993580
rs7756992				GAD	diabetes, type 2	19592620
rs7756992				GAD	diabetes, type 2	19324937
rs7756992				GAD	atherosclerosis	18252897
rs7756992				GAD	type 2 diabetes	18711366
rs7756992				GAD	Diabetes Mellitus, Type 2	18711366
rs7756992				GAD	Type 2 diabetes	17928989
rs7756992				GAD	diabetes, type 2	19020324
rs7756992				GAD	Type 2 diabetes	21084393
rs7756992				GAD	Diabetes Mellitus|	18719881
rs7756992				GAD	Colitis, Ulcerative|Crohn Disease|	19068216
rs7756992				GAD	Diabetes Mellitus	18264689
rs7756992				GAD	Type 2 diabetes	20503258
rs7756992				GAD	Diabetes Mellitus, Type 2	17463249
rs7756992				GAD	Type 2 diabetes	18210030
rs7756992				GAD	diabetes, type 2	19258404
rs7756992				GAD	diabetes, type 2	19602701
rs7756992				GAD	diabetes, type 2	17463248
rs7756992				GAD	diabetes, type 2	18544707
rs7756992				GAD	diabetes, type 1	19622614
rs7756992				GAD	diabetes, type 2	19720844
rs7756992				GAD	Type 2 diabetes	21133856
rs7756992				GAD	diabetes, type 2	19008344
rs7756992				GAD	Diabetes, Gestational	22233651
rs7756992				GAD	BMI	20460429
rs7756992				GAD	type 2 diabetes	19401414
rs7756992				GAD	Diabetes Mellitus, Type 2|Insulin Resistance	18285412
rs7756992				GAD	diabetes, type 2	18461161
rs7756992				GAD	diabetes, type 2	18437351
rs7756992				GAD	diabetes, type 2	17460697
rs7756992				GAD	type 2 diabetes	17463246
rs7756992				GAD	obesity|BMI	20929593
rs7756992				GAD	Crohn Disease|Crohn's disease	20886065
rs7756992				GAD	obesity	20712903
rs7756992				GAD	Type 2 Diabetes| edema | rosiglitazone	20628086
rs7756992				GAD	diabetes, type 2	19002430
rs7756992				GAD	Diabetes Mellitus, Type 2	17460697
rs7756992				GAD	Abortion, Spontaneous	20587610
rs7756992				GAD	Type 2 diabetes	20550665
rs7756992				GAD	Type 2 diabetes	20490451
rs7756992				GAD	Type 2 diabetes	20161779
rs7756992				GAD	atherosclerosis	20142250
rs7756992				GAD	Diabetes mellitus type II|Diabetes Mellitus, Type 2|Glucose Metabolism Disorders	20384434
rs7756992				GAD	diabetes, type 2	19502414
rs7756992				GAD	obesity	20816152
rs7756992				GAD	Diabetes Mellitus, Type 2	19056611
rs7756992				GAD	Diabetes Mellitus, Type 2	17463246
rs7756992				GAD	diabetes, type 2	19862325
rs7756992				GAD	Diabetes Mellitus|Diabetes Mellitus, Type 2|	19139842
rs7756992				GAD	diabetes, type 2	19741467
rs7756992				GAD	polycystic ovary syndrome	19718565
rs7756992				GAD	Crohn Disease|Diabetes Mellitus, Type 2|Psoriasis	19587699
rs7756992				GAD	diabetes, type 2	19225753
rs7756992				GAD	type 2 diabetes	17463248
rs7756992				GAD	Type 2 diabetes	17804762
rs7756992				GAD	diabetes, type 2	18991055
rs7756992				GAD	Diabetes Mellitus, Type 2|Insulin Resistance	19741166
rs7756992				GAD	Diabetes Mellitus, Type 2|Hyperglycemia	18618095
rs7756992				GAD	Type 2 diabetes|reduced prostate cancer risk	20203524
rs7756992				GAD	diabetes, type 2	19892838
rs7756992				GAD	diabetes, type 2	19380854
rs7756992				GAD	Diabetes Mellitus, Type 2	19401414
rs7756992				GAD	diabetes, type 2	19808892
rs7756992				GAD	diabetes, type 2 | diabetes, type 1	19455305
rs7756992				GAD	diabetes, type 2 triglycerides	17463246
rs7756992				GAD	diabetes, type 2	19033397
rs7756992				GAD	Diabetes Mellitus, Type 2	19734900
rs7756992				GAD	Type 2 diabetes	20802253
rs7756992				GAD	Type 2 diabetes	20075150
rs7756992				GAD	diabetes, type 2	19082521
rs7756992				GAD	diabetes, type 2	17463249
rs7756992				GAD	Diabetes mellitus|HIV Infections|[X]Human immunodeficiency virus disease	20879858
rs7756992				GAD	Diabetes Mellitus, Type 2	21490949
rs7756992				GAD	Type 2 diabetes	20568056
rs7756992				GAD	diabetes, type 2	18591388
rs7756992				GAD	Diabetes Mellitus, Type 2	19172244
rs7756992				GAD	diabetes, type 2	18516622
rs7756992				GAD	Diabetes mellitus type II|Diabetes Mellitus, Type 2|Metabolic Syndrome X	20847106
rs7756992				GAD	Inflammatory bowel disease, NOS|Inflammatory Bowel Diseases	20014019
rs7756992				GAD	type 2 diabetes	17460697
rs7756992				GAD	type 2 diabetes	17463249
rs7756992				GAD	diabetes, type 2 | diabetes, type 1	18426861
rs7756992				GAD	Type 2 diabetes	18162508
rs7756992				GAD	Tobacco Use Disorder	20379614
rs7756992				GAD	Type 2 diabetes	20509872
rs7756992				GAD	Psoriasis	18923449
rs7756992				GAD	type 2 diabetes and other traits	19734900
rs7756992				GAD	diabetes, type 2	18633108
rs7756992				GAD	Crohn's disease	18587394
rs7756992				GAD	type 2 diabetes	17554300
rs11231693	Unprocessed red meat	x	1.84861
rs11231693	Unprocessed red meat		1.31995
rs11231693				GWAS	Waist-to-hip ratio adjusted for body mass index	25673412
rs11231693				GWAS	Waist-to-hip ratio adjusted for BMI x sex x age interaction (4df test)	26426971
rs11231693				GWAS	Waist-to-hip ratio adjusted for BMI (adjusted for smoking behaviour)	28443625
rs11231693				GAD	Diabetes Mellitus, Type 2	21873549
rs11231693				GAD	Attention Deficit Disorder with Hyperactivity	18937294
rs11231693				GAD	Bipolar Disorder	21254220
rs11231693				GAD	HIV-1	22174851
rs11231693				GAD	Bone Density	19801982
rs11231693				GAD	Glucose Tolerance Test	20081858
rs308971	Root vegetables		1.84179
rs308971				GWAS	Fasting blood insulin (BMI interaction)	22581228
rs308971				GAD	Menopause	17903295
rs308971				GAD	Cholesterol, HDL	17903299
rs308971				GAD	Bipolar Disorder	19665806
rs308971				GAD	Body Weight	17903300
rs308971				GAD	Echocardiography	17903301
rs308971				GAD	Tobacco Use Disorder	20379614
rs308971				GAD	schizophrenia	15271586
rs308971				GAD	Epilepsy|Seizures|Syndrome	17913586
rs308971				GAD	Type 2 Diabetes| edema | rosiglitazone	20628086
rs308971				GAD	Triglycerides	17903299
rs308971				GAD	idiopathic epilepsy	20034013
rs308971				GAD	schizophrenia	16131404
rs10830963	Root vegetables		1.8226
rs10830963	Green vegetables		1.5274
rs10830963				GWAS	Type 2 diabetes	28254843
rs10830963				GWAS	Glycated hemoglobin levels	28898252
rs10830963				GWAS	Glucose homeostasis traits	25524916
rs10830963				GWAS	Offspring birth weight	29309628
rs10830963				GWAS	Corrected insulin response adjusted for insulin sensitivity index	24699409
rs10830963				GWAS	Fasting blood glucose (BMI interaction)	22581228
rs10830963				GWAS	Insulin secretion rate	28490609
rs10830963				GWAS	Type 2 diabetes	30297969
rs10830963				GWAS	Fasting blood glucose	20081858
rs10830963				GWAS	Type 2 diabetes	28869590
rs10830963				GWAS	Type 2 diabetes	32499647
rs10830963				GWAS	Fasting blood glucose	22581228
rs10830963				GWAS	Homeostasis model assessment of beta-cell function	20081858
rs10830963				GWAS	Fasting plasma glucose	19060907
rs10830963				GWAS	Type 2 diabetes	22885922
rs10830963				GWAS	Type 2 diabetes	30054458
rs10830963				GWAS	Glycemic traits (multi-trait analysis)	29743933
rs10830963				GWAS	Insulin levels	24699409
rs10830963				GWAS	Insulin levels adjusted for BMI	24699409
rs10830963				GWAS	Fasting blood glucose	25631608
rs10830963				GWAS	Fasting blood glucose	31217584
rs10830963				GWAS	Type 2 diabetes	30595370
rs10830963				GWAS	Glycemic traits (pleiotropy)	31021400
rs10830963				GWAS	Fasting plasma glucose	22508271
rs10830963				GWAS	Insulin disposition index	24699409
rs10830963				GWAS	Obesity-related traits	23251661
rs10830963				GWAS	Acute insulin response	28490609
rs10830963				GWAS	Birth weight	27680694
rs10830963				GWAS	Metabolite levels	22286219
rs10830963				GWAS	Pulse pressure	30224653
rs10830963				GWAS	Fasting blood glucose	29844224
rs10830963				GWAS	Type 2 diabetes	32541925
rs10830963				GWAS	Corrected insulin response	24699409
rs10830963				GWAS	Type 2 diabetes	24509480
rs10830963				GWAS	Serum metabolite levels (CMS)	31636271
rs10830963				GWAS	High fasting blood glucose	31910446
rs10830963				GWAS	Peak insulin response	28490609
rs10830963				GWAS	Hemoglobin A1c levels	29403010
rs10830963				GWAS	Incremental insulin	24699409
rs10830963				GWAS	Insulin disposition index	28490609
rs10830963				GWAS	Serum metabolite levels	31636271
rs10830963				GAD	Gout	21768215
rs10830963				GAD	Glucose	22508271
rs10830963				GAD	BMI	20200315
rs10830963				GAD	Insulin Resistance	20398260
rs10830963				GAD	Type 2 diabetes	20490451
rs10830963				GAD	Diabetes mellitus|HIV Infections|[X]Human immunodeficiency virus disease	20879858
rs10830963				GAD	sunshine	20050988
rs10830963				GAD	rheumatoid arthritis	16098099
rs10830963				GAD	Diabetes Mellitus, Type 2|Insulin Resistance	19741166
rs10830963				GAD	Autism	19184136
rs10830963				GAD	fasting glucose	19937311
rs10830963				GAD	Bipolar Disorder	21254220
rs10830963				GAD	other metabolic traits	19060910
rs10830963				GAD	diabetes, type 2	19502414
rs10830963				GAD	diabetes, type 2	19533084
rs10830963				GAD	impaired fasting glycemia and type 2 diabetes	19324940
rs10830963				GAD	Scoliosis	18001530
rs10830963				GAD	obesity	20712903
rs10830963				GAD	diabetes, type 2	19324937
rs10830963				GAD	diabetes, type 2	19060908
rs10830963				GAD	metabolic traits	19060910
rs10830963				GAD	Diabetes mellitus type II|Diabetes Mellitus, Type 2	20628598
rs10830963				GAD	Type 2 diabetes	20802253
rs10830963				GAD	diabetes, type 2	19933996
rs10830963				GAD	Glucose Tolerance Test	20081858
rs10830963				GAD	Diabetes mellitus type II|Diabetes Mellitus, Type 2	20536959
rs10830963				GAD	scoliosis	17108395
rs10830963				GAD	fasting plasma glucose	19060909
rs10830963				GAD	Diabetes Mellitus, Type 2|	19060907
rs10830963				GAD	Diabetes mellitus type II|Diabetes Mellitus, Type 2	20668700
rs10830963				GAD	Glucose Intolerance|POLYCYSTIC OVARIAN SYNDROME|Polycystic Ovary Syndrome	20207350
rs10830963				GAD	Blood Glucose	19060907
rs10830963				GAD	fasting plasma glucose	19060907
rs10830963				GAD	Insulin Resistance	19455304
rs10830963				GAD	diabetes, type 2	19241057
rs10830963				GAD	fasting glucose-related traits	20081858
rs10830963				GAD	Metabolism	22286219
rs10830963				GAD	Attention Deficit Disorder with Hyperactivity	18937294
rs10830963				GAD	diabetes, type 2	19060909
rs10830963				GAD	diabetes, type 2	19833888
rs10830963				GAD	Scoliosis	17632395
rs10830963				GAD	BMI	21059861
rs10830963				GAD	HIV-1	22174851
rs10830963				GAD	atherosclerosis	21036910
rs10830963				GAD	diabetes, type 2	19651812
rs10830963				GAD	diabetes, type 2	19808892
rs10830963				GAD	fasting plasma glucose	19651812
rs10830963				GAD	Glucose Transporter Type 2	20081858
rs9914578	Green vegetables		1.81436
rs9914578	Nuts and seeds		1.64096
rs9914578				GWAS	Body mass index	25673413
rs9914578				GWAS	Body mass index	26426971
rs9914578				GAD	Type 2 Diabetes| edema | rosiglitazone	20628086
rs9914578				GAD	Cardiovascular Diseases|Ventricular Dysfunction, Left	19584346
rs9914578				GAD	Aortic root size	19584346
rs9914578				GAD	schizophrenia | bipolar disorder	19018238
rs1167827	Processed meat		1.80747
rs1167827	Nuts and seeds		1.60347
rs1167827	Nuts and seeds	x	1.44292
rs1167827				GWAS	Body mass index (joint analysis main effects and smoking interaction)	28443625
rs1167827				GWAS	Body mass index	25673413
rs1167827				GWAS	Height	30595370
rs1167827				GWAS	Body mass index in physically active individuals	28448500
rs1167827				GWAS	BMI in non-smokers	28443625
rs1167827				GWAS	BMI (adjusted for smoking behaviour)	28443625
rs1167827				GWAS	Body mass index	26426971
rs1167827				GWAS	Body mass index	28448500
rs1167827				GWAS	Self-reported math ability (MTAG)	30038396
rs1167827				GWAS	Body mass index	28892062
rs1167827				GWAS	Highest math class taken (MTAG)	30038396
rs1167827				GWAS	Body mass index (joint analysis main effects and physical activity interaction)	28448500
rs1167827				GWAS	Body mass index	26961502
rs1167827				GWAS	Educational attainment (MTAG)	30038396
rs1167827				GWAS	Body mass index	30108127
rs1167827				GWAS	Educational attainment (years of education)	30038396
rs1167827				GAD	Cholesterol	17903299
rs1167827				GAD	Parkinson Disease	17052657
rs1167827				GAD	Triglycerides	17903299
rs1167827				GAD	Platelet Aggregation	17903294
rs1167827				GAD	Sleep	17903308
rs2270188	Fruits		1.78954
rs2270188				GAD	Glaucoma, Open-Angle	20835238
rs2270188				GAD	Hepatopulmonary Syndrome|Liver Cirrhosis	20346360
rs2270188				GAD	prostate cancer	15583422
rs2270188				GAD	Type 2 Diabetes| edema | rosiglitazone	20628086
rs2270188				GAD	prostate cancer	20209490
rs2270188				GAD	atherosclerosis	19948975
rs2270188				GAD	Chronic renal failure|Kidney Failure, Chronic	21085059
rs2270188				GAD	Head and Neck Neoplasms|Neoplasm Recurrence, Local|Neoplasms, Second Primary	20819778
rs2270188				GAD	HIV Infections|[X]Human immunodeficiency virus disease	21083371
rs2270188				GAD	PR interval	20062060
rs1801282	Fish		1.7863
rs1801282	Fruits		1.6457
rs1801282	Fruits	x	1.32624
rs1801282				GWAS	Type 2 diabetes	17463249
rs1801282				GWAS	Type 2 diabetes (adjusted for BMI)	29632382
rs1801282				GWAS	Type 2 diabetes	28869590
rs1801282				GWAS	Fasting blood insulin (BMI interaction)	22581228
rs1801282				GWAS	Fasting blood insulin adjusted for BMI	25625282
rs1801282				GWAS	Body mass index	29273807
rs1801282				GWAS	Type 2 diabetes	22885922
rs1801282				GWAS	Body mass index	30108127
rs1801282				GWAS	Type 2 diabetes	17463248
rs1801282				GWAS	Type 2 diabetes	24509480
rs1801282				GWAS	Type 2 diabetes	17463246
[truncated: 3,642 more rows]
